# Supplementary material for: Effects of research disturbance on nest survival in a mixed colony of waterbirds
Source: PeerJ. 2019 Oct 11;7:e7844. doi: 10.7717/peerj.7844 (PMC6791343; doi:10.7717/peerj.7844)
Supplement: Supplemental Information 3 — Raw data upload in Figshare but with embargo until publication. For consideration of reviewer and editors. [file peerj-07-7844-s003.csv]

ANALYSIS	NestID	Year	Date	BandingWeek	Day	t	Fate	Zone	TreeID	Height	Species
Nest	C101.8	2016	17/05/2016	No	11	5	1	Control	2016_10C	low	EGRGAR
Nest	C101.8	2016	20/05/2016	No	14	3	1	Control	2016_10C	low	EGRGAR
Nest	C101.8	2016	24/05/2016	No	18	4	1	Control	2016_10C	low	EGRGAR
Nest	C101.8	2016	27/05/2016	No	21	3	1	Control	2016_10C	low	EGRGAR
Nest	C101.8	2016	30/05/2016	No	24	3	1	Control	2016_10C	low	EGRGAR
Nest	C101.8	2016	02/06/2016	Yes	27	3	1	Control	2016_10C	low	EGRGAR
Nest	C101.8	2016	03/06/2016	Yes	28	1	0	Control	2016_10C	low	EGRGAR
Nest	C1012.01	2015	29/04/2015	No	14	5	1	Control	2015_10C	med	EGRGAR
Nest	C1012.01	2015	05/05/2015	No	20	6	1	Control	2015_10C	med	EGRGAR
Nest	C1012.01	2015	07/05/2015	No	22	2	1	Control	2015_10C	med	EGRGAR
Nest	C1012.01	2015	11/05/2015	No	26	4	1	Control	2015_10C	med	EGRGAR
Nest	C1012.01	2015	18/05/2015	Yes	33	7	1	Control	2015_10C	med	EGRGAR
Nest	C1012.01	2015	20/05/2015	Yes	35	2	1	Control	2015_10C	med	EGRGAR
Chick	C1012.01	2015	25/05/2015	Yes	40	5	1	Control	2015_10C	med	EGRGAR
Chick	C1012.01	2015	29/05/2015	No	44	4	1	Control	2015_10C	med	EGRGAR
Chick	C1012.01	2015	01/06/2015	No	47	3	1	Control	2015_10C	med	EGRGAR
Nest	C102.10	2016	17/05/2016	No	11	5	1	Control	2016_10C	med	PLEFAL
Nest	C102.10	2016	20/05/2016	No	14	3	1	Control	2016_10C	med	PLEFAL
Nest	C102.10	2016	24/05/2016	No	18	4	1	Control	2016_10C	med	PLEFAL
Nest	C102.10	2016	27/05/2016	No	21	3	1	Control	2016_10C	med	PLEFAL
Nest	C102.10	2016	30/05/2016	No	24	3	1	Control	2016_10C	med	PLEFAL
Nest	C102.10	2016	02/06/2016	Yes	27	3	1	Control	2016_10C	med	PLEFAL
Nest	C102.10	2016	03/06/2016	Yes	28	1	1	Control	2016_10C	med	PLEFAL
Nest	C102.10	2016	06/06/2016	Yes	31	3	1	Control	2016_10C	med	PLEFAL
Nest	C102.10	2016	10/06/2016	Yes	35	4	0	Control	2016_10C	med	PLEFAL
Nest	C102.2	2016	17/05/2016	No	11	5	1	Control	2016_10C	med	EGRGAR
Nest	C102.2	2016	20/05/2016	No	14	3	1	Control	2016_10C	med	EGRGAR
Chick	C102.2	2016	24/05/2016	No	18	4	1	Control	2016_10C	med	EGRGAR
Chick	C102.2	2016	27/05/2016	No	21	3	1	Control	2016_10C	med	EGRGAR
Chick	C102.2	2016	30/05/2016	No	24	3	1	Control	2016_10C	med	EGRGAR
Chick	C102.2	2016	02/06/2016	Yes	27	3	1	Control	2016_10C	med	EGRGAR
Chick	C102.2	2016	03/06/2016	Yes	28	1	1	Control	2016_10C	med	EGRGAR
Chick	C102.2	2016	06/06/2016	Yes	31	3	1	Control	2016_10C	med	EGRGAR
Chick	C102.2	2016	10/06/2016	Yes	35	4	1	Control	2016_10C	med	EGRGAR
Nest	C102.3	2016	17/05/2016	No	11	5	1	Control	2016_10C	med	EGRGAR
Nest	C102.3	2016	20/05/2016	No	14	3	1	Control	2016_10C	med	EGRGAR
Nest	C102.3	2016	24/05/2016	No	18	4	0	Control	2016_10C	med	EGRGAR
Nest	C102.7	2016	17/05/2016	No	11	5	1	Control	2016_10C	med	BUBIBI
Nest	C102.7	2016	20/05/2016	No	14	3	1	Control	2016_10C	med	BUBIBI
Nest	C102.7	2016	24/05/2016	No	18	4	1	Control	2016_10C	med	BUBIBI
Nest	C102.7	2016	27/05/2016	No	21	3	1	Control	2016_10C	med	BUBIBI
Chick	C102.7	2016	30/05/2016	No	24	3	1	Control	2016_10C	med	BUBIBI
Chick	C102.7	2016	02/06/2016	Yes	27	3	1	Control	2016_10C	med	BUBIBI
Chick	C102.7	2016	03/06/2016	Yes	28	1	1	Control	2016_10C	med	BUBIBI
Chick	C102.7	2016	06/06/2016	Yes	31	3	1	Control	2016_10C	med	BUBIBI
Chick	C102.7	2016	10/06/2016	Yes	35	4	1	Control	2016_10C	med	BUBIBI
Chick	C102.7	2016	13/06/2016	Yes	38	3	1	Control	2016_10C	med	BUBIBI
Nest	C102.9	2016	17/05/2016	No	11	5	1	Control	2016_10C	med	BUBIBI
Nest	C102.9	2016	20/05/2016	No	14	3	1	Control	2016_10C	med	BUBIBI
Nest	C102.9	2016	24/05/2016	No	18	4	0	Control	2016_10C	med	BUBIBI
Nest	C1022.01	2015	29/04/2015	No	14	5	1	Control	2015_10C	med	PLEFAL
Nest	C1022.01	2015	05/05/2015	No	20	6	1	Control	2015_10C	med	PLEFAL
Chick	C1022.01	2015	07/05/2015	No	22	2	1	Control	2015_10C	med	PLEFAL
Chick	C1022.01	2015	11/05/2015	No	26	4	1	Control	2015_10C	med	PLEFAL
Chick	C1022.01	2015	18/05/2015	Yes	33	7	1	Control	2015_10C	med	PLEFAL
Chick	C1022.01	2015	20/05/2015	Yes	35	2	1	Control	2015_10C	med	PLEFAL
Nest	C1022.02	2015	05/05/2015	No	20	6	1	Control	2015_10C	med	BUBIBI
Nest	C1022.02	2015	07/05/2015	No	22	2	1	Control	2015_10C	med	BUBIBI
Nest	C1022.02	2015	11/05/2015	No	26	4	1	Control	2015_10C	med	BUBIBI
Nest	C1022.02	2015	18/05/2015	Yes	33	7	1	Control	2015_10C	med	BUBIBI
Nest	C1022.02	2015	20/05/2015	Yes	35	2	1	Control	2015_10C	med	BUBIBI
Nest	C1022.02	2015	25/05/2015	Yes	40	5	1	Control	2015_10C	med	BUBIBI
Chick	C1022.02	2015	29/05/2015	No	44	4	1	Control	2015_10C	med	BUBIBI
Chick	C1022.02	2015	01/06/2015	No	47	3	1	Control	2015_10C	med	BUBIBI
Chick	C1022.02	2015	05/06/2015	No	51	4	1	Control	2015_10C	med	BUBIBI
Chick	C1022.02	2015	15/06/2015	No	61	10	1	Control	2015_10C	med	BUBIBI
Nest	C1023.01	2015	29/04/2015	No	14	5	1	Control	2015_10C	high	PLEFAL
Nest	C1023.01	2015	05/05/2015	No	20	6	1	Control	2015_10C	high	PLEFAL
Nest	C1023.01	2015	07/05/2015	No	22	2	1	Control	2015_10C	high	PLEFAL
Nest	C1023.01	2015	11/05/2015	No	26	4	1	Control	2015_10C	high	PLEFAL
Chick	C1023.01	2015	18/05/2015	Yes	33	7	1	Control	2015_10C	high	PLEFAL
Chick	C1023.01	2015	20/05/2015	Yes	35	2	1	Control	2015_10C	high	PLEFAL
Nest	C1023.02	2015	29/04/2015	No	14	5	1	Control	2015_10C	high	BUBIBI
Nest	C1023.02	2015	05/05/2015	No	20	6	1	Control	2015_10C	high	BUBIBI
Nest	C1023.02	2015	07/05/2015	No	22	2	1	Control	2015_10C	high	BUBIBI
Nest	C1023.02	2015	11/05/2015	No	26	4	1	Control	2015_10C	high	BUBIBI
Nest	C1023.02	2015	18/05/2015	Yes	33	7	0	Control	2015_10C	high	BUBIBI
Nest	C103.1	2016	17/05/2016	No	11	5	1	Control	2016_10C	high	PLEFAL
Nest	C103.1	2016	20/05/2016	No	14	3	1	Control	2016_10C	high	PLEFAL
Nest	C103.1	2016	24/05/2016	No	18	4	1	Control	2016_10C	high	PLEFAL
Nest	C103.1	2016	27/05/2016	No	21	3	1	Control	2016_10C	high	PLEFAL
Nest	C103.1	2016	30/05/2016	No	24	3	1	Control	2016_10C	high	PLEFAL
Nest	C103.1	2016	02/06/2016	Yes	27	3	1	Control	2016_10C	high	PLEFAL
Chick	C103.1	2016	03/06/2016	Yes	28	1	1	Control	2016_10C	high	PLEFAL
Chick	C103.1	2016	06/06/2016	Yes	31	3	1	Control	2016_10C	high	PLEFAL
Chick	C103.1	2016	10/06/2016	Yes	35	4	1	Control	2016_10C	high	PLEFAL
Chick	C103.1	2016	13/06/2016	Yes	38	3	1	Control	2016_10C	high	PLEFAL
Nest	C103.11	2016	17/05/2016	No	11	5	1	Control	2016_10C	high	PLEFAL
Nest	C103.11	2016	20/05/2016	No	14	3	1	Control	2016_10C	high	PLEFAL
Nest	C103.11	2016	24/05/2016	No	18	4	1	Control	2016_10C	high	PLEFAL
Nest	C103.11	2016	27/05/2016	No	21	3	1	Control	2016_10C	high	PLEFAL
Chick	C103.11	2016	30/05/2016	No	24	3	1	Control	2016_10C	high	PLEFAL
Chick	C103.11	2016	02/06/2016	Yes	27	3	1	Control	2016_10C	high	PLEFAL
Chick	C103.11	2016	03/06/2016	Yes	28	1	1	Control	2016_10C	high	PLEFAL
Chick	C103.11	2016	06/06/2016	Yes	31	3	1	Control	2016_10C	high	PLEFAL
Chick	C103.11	2016	10/06/2016	Yes	35	4	1	Control	2016_10C	high	PLEFAL
Chick	C103.11	2016	13/06/2016	Yes	38	3	1	Control	2016_10C	high	PLEFAL
Chick	C103.11	2016	17/06/2016	No	42	4	1	Control	2016_10C	high	PLEFAL
Nest	C103.4	2016	17/05/2016	No	11	5	1	Control	2016_10C	high	BUBIBI
Nest	C103.4	2016	20/05/2016	No	14	3	1	Control	2016_10C	high	BUBIBI
Chick	C103.4	2016	24/05/2016	No	18	4	1	Control	2016_10C	high	BUBIBI
Chick	C103.4	2016	27/05/2016	No	21	3	1	Control	2016_10C	high	BUBIBI
Chick	C103.4	2016	30/05/2016	No	24	3	1	Control	2016_10C	high	BUBIBI
Chick	C103.4	2016	02/06/2016	Yes	27	3	1	Control	2016_10C	high	BUBIBI
Chick	C103.4	2016	03/06/2016	Yes	28	1	1	Control	2016_10C	high	BUBIBI
Chick	C103.4	2016	06/06/2016	Yes	31	3	1	Control	2016_10C	high	BUBIBI
Chick	C103.4	2016	10/06/2016	Yes	35	4	1	Control	2016_10C	high	BUBIBI
Nest	C103.5	2016	17/05/2016	No	11	5	1	Control	2016_10C	high	PLEFAL
Nest	C103.5	2016	20/05/2016	No	14	3	1	Control	2016_10C	high	PLEFAL
Chick	C103.5	2016	24/05/2016	No	18	4	1	Control	2016_10C	high	PLEFAL
Chick	C103.5	2016	27/05/2016	No	21	3	1	Control	2016_10C	high	PLEFAL
Chick	C103.5	2016	30/05/2016	No	24	3	1	Control	2016_10C	high	PLEFAL
Chick	C103.5	2016	02/06/2016	Yes	27	3	1	Control	2016_10C	high	PLEFAL
Nest	C103.6	2016	17/05/2016	No	11	5	1	Control	2016_10C	high	BUBIBI
Nest	C103.6	2016	20/05/2016	No	14	3	1	Control	2016_10C	high	BUBIBI
Nest	C103.6	2016	24/05/2016	No	18	4	1	Control	2016_10C	high	BUBIBI
Nest	C103.6	2016	27/05/2016	No	21	3	1	Control	2016_10C	high	BUBIBI
Nest	C103.6	2016	30/05/2016	No	24	3	1	Control	2016_10C	high	BUBIBI
Nest	C103.6	2016	02/06/2016	Yes	27	3	1	Control	2016_10C	high	BUBIBI
Nest	C103.6	2016	03/06/2016	Yes	28	1	1	Control	2016_10C	high	BUBIBI
Nest	C103.6	2016	06/06/2016	Yes	31	3	1	Control	2016_10C	high	BUBIBI
Nest	C103.6	2016	10/06/2016	Yes	35	4	1	Control	2016_10C	high	BUBIBI
Nest	C103.6	2016	13/06/2016	Yes	38	3	1	Control	2016_10C	high	BUBIBI
Chick	C103.6	2016	17/06/2016	No	42	4	1	Control	2016_10C	high	BUBIBI
Chick	C103.6	2016	21/06/2016	No	46	4	1	Control	2016_10C	high	BUBIBI
Chick	C103.6	2016	24/06/2016	No	49	3	1	Control	2016_10C	high	BUBIBI
Chick	C103.6	2016	27/06/2016	No	52	3	1	Control	2016_10C	high	BUBIBI
Nest	C1032.01	2015	29/04/2015	No	14	5	0	Control	2015_10C	med	PLEFAL
Nest	C1032.02	2015	29/04/2015	No	14	5	1	Control	2015_10C	med	PLEFAL
Nest	C1032.02	2015	05/05/2015	No	20	6	1	Control	2015_10C	med	PLEFAL
Chick	C1032.02	2015	07/05/2015	No	22	2	1	Control	2015_10C	med	PLEFAL
Chick	C1032.02	2015	11/05/2015	No	26	4	1	Control	2015_10C	med	PLEFAL
Chick	C1032.02	2015	18/05/2015	Yes	33	7	1	Control	2015_10C	med	PLEFAL
Nest	C1033.01	2015	20/05/2015	Yes	35	2	1	Control	2015_10C	high	BUBIBI
Nest	C1033.01	2015	25/05/2015	Yes	40	5	1	Control	2015_10C	high	BUBIBI
Nest	C1033.01	2015	29/05/2015	No	44	4	1	Control	2015_10C	high	BUBIBI
Chick	C1033.01	2015	01/06/2015	No	47	3	1	Control	2015_10C	high	BUBIBI
Chick	C1033.01	2015	05/06/2015	No	51	4	1	Control	2015_10C	high	BUBIBI
Chick	C1033.01	2015	15/06/2015	No	61	10	1	Control	2015_10C	high	BUBIBI
Nest	C1033.02	2015	29/04/2015	No	14	5	1	Control	2015_10C	high	BUBIBI
Nest	C1033.02	2015	05/05/2015	No	20	6	1	Control	2015_10C	high	BUBIBI
Nest	C1033.02	2015	07/05/2015	No	22	2	1	Control	2015_10C	high	BUBIBI
Nest	C1033.02	2015	11/05/2015	No	26	4	1	Control	2015_10C	high	BUBIBI
Nest	C1033.02	2015	18/05/2015	Yes	33	7	1	Control	2015_10C	high	BUBIBI
Nest	C1033.02	2015	20/05/2015	Yes	35	2	1	Control	2015_10C	high	BUBIBI
Nest	C1033.02	2015	25/05/2015	Yes	40	5	1	Control	2015_10C	high	BUBIBI
Nest	C1033.02	2015	29/05/2015	No	44	4	1	Control	2015_10C	high	BUBIBI
Nest	C1033.02	2015	01/06/2015	No	47	3	1	Control	2015_10C	high	BUBIBI
Chick	C1033.02	2015	05/06/2015	No	51	4	1	Control	2015_10C	high	BUBIBI
Chick	C1033.02	2015	15/06/2015	No	61	10	1	Control	2015_10C	high	BUBIBI
Nest	C11.7	2016	12/05/2016	No	6	6	1	Control	2016_1C	low	PLEFAL
Nest	C11.7	2016	17/05/2016	No	11	5	1	Control	2016_1C	low	PLEFAL
Nest	C11.7	2016	20/05/2016	No	14	3	1	Control	2016_1C	low	PLEFAL
Nest	C11.7	2016	24/05/2016	No	18	4	1	Control	2016_1C	low	PLEFAL
Nest	C11.7	2016	27/05/2016	No	21	3	1	Control	2016_1C	low	PLEFAL
Chick	C11.7	2016	30/05/2016	No	24	3	1	Control	2016_1C	low	PLEFAL
Chick	C11.7	2016	02/06/2016	Yes	27	3	1	Control	2016_1C	low	PLEFAL
Chick	C11.7	2016	03/06/2016	Yes	28	1	1	Control	2016_1C	low	PLEFAL
Chick	C11.7	2016	06/06/2016	Yes	31	3	1	Control	2016_1C	low	PLEFAL
Chick	C11.7	2016	10/06/2016	Yes	35	4	1	Control	2016_1C	low	PLEFAL
Nest	C12.1	2016	12/05/2016	No	6	6	1	Control	2016_1C	med	PLEFAL
Nest	C12.1	2016	17/05/2016	No	11	5	1	Control	2016_1C	med	PLEFAL
Nest	C12.1	2016	20/05/2016	No	14	3	1	Control	2016_1C	med	PLEFAL
Nest	C12.1	2016	24/05/2016	No	18	4	1	Control	2016_1C	med	PLEFAL
Nest	C12.1	2016	27/05/2016	No	21	3	1	Control	2016_1C	med	PLEFAL
Nest	C12.1	2016	30/05/2016	No	24	3	1	Control	2016_1C	med	PLEFAL
Chick	C12.1	2016	02/06/2016	Yes	27	3	1	Control	2016_1C	med	PLEFAL
Chick	C12.1	2016	03/06/2016	Yes	28	1	1	Control	2016_1C	med	PLEFAL
Chick	C12.1	2016	06/06/2016	Yes	31	3	1	Control	2016_1C	med	PLEFAL
Chick	C12.1	2016	10/06/2016	Yes	35	4	1	Control	2016_1C	med	PLEFAL
Chick	C12.1	2016	13/06/2016	Yes	38	3	1	Control	2016_1C	med	PLEFAL
Nest	C12.10	2016	12/05/2016	No	6	6	1	Control	2016_1C	med	BUBIBI
Nest	C12.10	2016	17/05/2016	No	11	5	1	Control	2016_1C	med	BUBIBI
Nest	C12.10	2016	20/05/2016	No	14	3	1	Control	2016_1C	med	BUBIBI
Nest	C12.10	2016	24/05/2016	No	18	4	1	Control	2016_1C	med	BUBIBI
Nest	C12.10	2016	27/05/2016	No	21	3	1	Control	2016_1C	med	BUBIBI
Nest	C12.10	2016	30/05/2016	No	24	3	1	Control	2016_1C	med	BUBIBI
Nest	C12.10	2016	02/06/2016	Yes	27	3	1	Control	2016_1C	med	BUBIBI
Nest	C12.10	2016	03/06/2016	Yes	28	1	1	Control	2016_1C	med	BUBIBI
Nest	C12.10	2016	06/06/2016	Yes	31	3	1	Control	2016_1C	med	BUBIBI
Nest	C12.10	2016	10/06/2016	Yes	35	4	1	Control	2016_1C	med	BUBIBI
Chick	C12.10	2016	13/06/2016	Yes	38	3	1	Control	2016_1C	med	BUBIBI
Chick	C12.10	2016	17/06/2016	No	42	4	1	Control	2016_1C	med	BUBIBI
Chick	C12.10	2016	21/06/2016	No	46	4	1	Control	2016_1C	med	BUBIBI
Chick	C12.10	2016	24/06/2016	No	49	3	1	Control	2016_1C	med	BUBIBI
Nest	C12.11	2016	24/05/2016	No	18	4	0	Control	2016_1C	med	BUBIBI
Nest	C12.2	2016	12/05/2016	No	6	6	1	Control	2016_1C	med	EGRGAR
Nest	C12.2	2016	17/05/2016	No	11	5	1	Control	2016_1C	med	EGRGAR
Nest	C12.2	2016	20/05/2016	No	14	3	1	Control	2016_1C	med	EGRGAR
Nest	C12.2	2016	24/05/2016	No	18	4	1	Control	2016_1C	med	EGRGAR
Nest	C12.2	2016	27/05/2016	No	21	3	1	Control	2016_1C	med	EGRGAR
Nest	C12.2	2016	30/05/2016	No	24	3	1	Control	2016_1C	med	EGRGAR
Chick	C12.2	2016	02/06/2016	Yes	27	3	1	Control	2016_1C	med	EGRGAR
Chick	C12.2	2016	03/06/2016	Yes	28	1	1	Control	2016_1C	med	EGRGAR
Chick	C12.2	2016	06/06/2016	Yes	31	3	1	Control	2016_1C	med	EGRGAR
Chick	C12.2	2016	10/06/2016	Yes	35	4	1	Control	2016_1C	med	EGRGAR
Chick	C12.2	2016	13/06/2016	Yes	38	3	1	Control	2016_1C	med	EGRGAR
Nest	C12.4	2016	12/05/2016	No	6	6	1	Control	2016_1C	med	EGRGAR
Nest	C12.4	2016	17/05/2016	No	11	5	1	Control	2016_1C	med	EGRGAR
Nest	C12.4	2016	20/05/2016	No	14	3	1	Control	2016_1C	med	EGRGAR
Nest	C12.4	2016	24/05/2016	No	18	4	1	Control	2016_1C	med	EGRGAR
Nest	C12.4	2016	27/05/2016	No	21	3	1	Control	2016_1C	med	EGRGAR
Nest	C12.4	2016	30/05/2016	No	24	3	1	Control	2016_1C	med	EGRGAR
Nest	C12.4	2016	02/06/2016	Yes	27	3	1	Control	2016_1C	med	EGRGAR
Nest	C12.4	2016	03/06/2016	Yes	28	1	1	Control	2016_1C	med	EGRGAR
Chick	C12.4	2016	06/06/2016	Yes	31	3	1	Control	2016_1C	med	EGRGAR
Chick	C12.4	2016	10/06/2016	Yes	35	4	1	Control	2016_1C	med	EGRGAR
Chick	C12.4	2016	13/06/2016	Yes	38	3	1	Control	2016_1C	med	EGRGAR
Nest	C12.5	2016	12/05/2016	No	6	6	1	Control	2016_1C	med	BUBIBI
Nest	C12.5	2016	17/05/2016	No	11	5	1	Control	2016_1C	med	BUBIBI
Nest	C12.5	2016	20/05/2016	No	14	3	1	Control	2016_1C	med	BUBIBI
Nest	C12.5	2016	24/05/2016	No	18	4	1	Control	2016_1C	med	BUBIBI
Nest	C12.5	2016	27/05/2016	No	21	3	1	Control	2016_1C	med	BUBIBI
Nest	C12.5	2016	30/05/2016	No	24	3	1	Control	2016_1C	med	BUBIBI
Nest	C12.5	2016	02/06/2016	Yes	27	3	1	Control	2016_1C	med	BUBIBI
Nest	C12.5	2016	03/06/2016	Yes	28	1	1	Control	2016_1C	med	BUBIBI
Nest	C12.5	2016	06/06/2016	Yes	31	3	1	Control	2016_1C	med	BUBIBI
Chick	C12.5	2016	10/06/2016	Yes	35	4	1	Control	2016_1C	med	BUBIBI
Chick	C12.5	2016	13/06/2016	Yes	38	3	1	Control	2016_1C	med	BUBIBI
Chick	C12.5	2016	17/06/2016	No	42	4	1	Control	2016_1C	med	BUBIBI
Chick	C12.5	2016	21/06/2016	No	46	4	1	Control	2016_1C	med	BUBIBI
Chick	C12.5	2016	24/06/2016	No	49	3	1	Control	2016_1C	med	BUBIBI
Nest	C12.6	2016	12/05/2016	No	6	6	1	Control	2016_1C	med	EGRGAR
Nest	C12.6	2016	17/05/2016	No	11	5	1	Control	2016_1C	med	EGRGAR
Nest	C12.6	2016	20/05/2016	No	14	3	1	Control	2016_1C	med	EGRGAR
Nest	C12.6	2016	24/05/2016	No	18	4	1	Control	2016_1C	med	EGRGAR
Nest	C12.6	2016	27/05/2016	No	21	3	1	Control	2016_1C	med	EGRGAR
Nest	C12.6	2016	30/05/2016	No	24	3	1	Control	2016_1C	med	EGRGAR
Chick	C12.6	2016	02/06/2016	Yes	27	3	1	Control	2016_1C	med	EGRGAR
Chick	C12.6	2016	03/06/2016	Yes	28	1	1	Control	2016_1C	med	EGRGAR
Chick	C12.6	2016	06/06/2016	Yes	31	3	1	Control	2016_1C	med	EGRGAR
Chick	C12.6	2016	10/06/2016	Yes	35	4	1	Control	2016_1C	med	EGRGAR
Nest	C12.8	2016	12/05/2016	No	6	6	1	Control	2016_1C	med	BUBIBI
Nest	C12.8	2016	17/05/2016	No	11	5	1	Control	2016_1C	med	BUBIBI
Nest	C12.8	2016	20/05/2016	No	14	3	1	Control	2016_1C	med	BUBIBI
Nest	C12.8	2016	24/05/2016	No	18	4	1	Control	2016_1C	med	BUBIBI
Nest	C12.8	2016	27/05/2016	No	21	3	1	Control	2016_1C	med	BUBIBI
Nest	C12.8	2016	30/05/2016	No	24	3	1	Control	2016_1C	med	BUBIBI
Nest	C12.8	2016	02/06/2016	Yes	27	3	1	Control	2016_1C	med	BUBIBI
Nest	C12.8	2016	03/06/2016	Yes	28	1	1	Control	2016_1C	med	BUBIBI
Nest	C12.8	2016	06/06/2016	Yes	31	3	1	Control	2016_1C	med	BUBIBI
Nest	C12.8	2016	10/06/2016	Yes	35	4	1	Control	2016_1C	med	BUBIBI
Nest	C12.8	2016	13/06/2016	Yes	38	3	1	Control	2016_1C	med	BUBIBI
Nest	C12.8	2016	17/06/2016	No	42	4	1	Control	2016_1C	med	BUBIBI
Nest	C12.8	2016	21/06/2016	No	46	4	1	Control	2016_1C	med	BUBIBI
Chick	C12.8	2016	24/06/2016	No	49	3	1	Control	2016_1C	med	BUBIBI
Chick	C12.8	2016	27/06/2016	No	52	3	1	Control	2016_1C	med	BUBIBI
Chick	C12.8	2016	01/07/2016	No	56	4	1	Control	2016_1C	med	BUBIBI
Chick	C12.8	2016	04/07/2016	No	59	3	1	Control	2016_1C	med	BUBIBI
Chick	C12.8	2016	08/07/2016	No	63	4	1	Control	2016_1C	med	BUBIBI
Nest	C12.9	2016	12/05/2016	No	6	6	1	Control	2016_1C	med	BUBIBI
Nest	C12.9	2016	17/05/2016	No	11	5	1	Control	2016_1C	med	BUBIBI
Nest	C12.9	2016	20/05/2016	No	14	3	1	Control	2016_1C	med	BUBIBI
Nest	C12.9	2016	24/05/2016	No	18	4	1	Control	2016_1C	med	BUBIBI
Nest	C12.9	2016	27/05/2016	No	21	3	1	Control	2016_1C	med	BUBIBI
Chick	C12.9	2016	30/05/2016	No	24	3	1	Control	2016_1C	med	BUBIBI
Chick	C12.9	2016	02/06/2016	Yes	27	3	1	Control	2016_1C	med	BUBIBI
Chick	C12.9	2016	03/06/2016	Yes	28	1	0	Control	2016_1C	med	BUBIBI
Nest	C121.01	2015	05/05/2015	No	20	6	1	Control	2015_1C	low	EGRGAR
Nest	C121.01	2015	07/05/2015	No	22	2	1	Control	2015_1C	low	EGRGAR
Nest	C121.01	2015	11/05/2015	No	26	4	1	Control	2015_1C	low	EGRGAR
Nest	C121.01	2015	18/05/2015	Yes	33	7	0	Control	2015_1C	low	EGRGAR
Nest	C122.01	2015	22/04/2015	No	7	1	1	Control	2015_1C	med	EGRGAR
Nest	C122.01	2015	23/04/2015	No	8	1	1	Control	2015_1C	med	EGRGAR
Nest	C122.01	2015	29/04/2015	No	14	6	1	Control	2015_1C	med	EGRGAR
Nest	C122.01	2015	05/05/2015	No	20	6	1	Control	2015_1C	med	EGRGAR
Nest	C122.01	2015	07/05/2015	No	22	2	1	Control	2015_1C	med	EGRGAR
Nest	C122.01	2015	11/05/2015	No	26	4	0	Control	2015_1C	med	EGRGAR
Nest	C13.3	2016	12/05/2016	No	6	6	1	Control	2016_1C	high	PLEFAL
Nest	C13.3	2016	17/05/2016	No	11	5	1	Control	2016_1C	high	PLEFAL
Nest	C13.3	2016	20/05/2016	No	14	3	1	Control	2016_1C	high	PLEFAL
Nest	C13.3	2016	24/05/2016	No	18	4	1	Control	2016_1C	high	PLEFAL
Nest	C13.3	2016	27/05/2016	No	21	3	1	Control	2016_1C	high	PLEFAL
Chick	C13.3	2016	30/05/2016	No	24	3	1	Control	2016_1C	high	PLEFAL
Chick	C13.3	2016	02/06/2016	Yes	27	3	1	Control	2016_1C	high	PLEFAL
Chick	C13.3	2016	03/06/2016	Yes	28	1	1	Control	2016_1C	high	PLEFAL
Chick	C13.3	2016	06/06/2016	Yes	31	3	1	Control	2016_1C	high	PLEFAL
Chick	C13.3	2016	10/06/2016	Yes	35	4	1	Control	2016_1C	high	PLEFAL
Nest	C21.4	2016	12/05/2016	No	6	6	0	Control	2016_2C	low	EGRGAR
Nest	C212.01	2015	22/04/2015	No	7	1	1	Control	2015_2C	med	EGRGAR
Nest	C212.01	2015	23/04/2015	No	8	1	1	Control	2015_2C	med	EGRGAR
Nest	C212.01	2015	29/04/2015	No	14	6	1	Control	2015_2C	med	EGRGAR
Nest	C212.01	2015	05/05/2015	No	20	6	1	Control	2015_2C	med	EGRGAR
Nest	C212.01	2015	07/05/2015	No	22	2	1	Control	2015_2C	med	EGRGAR
Nest	C212.01	2015	11/05/2015	No	26	4	1	Control	2015_2C	med	EGRGAR
Nest	C212.01	2015	18/05/2015	Yes	33	7	1	Control	2015_2C	med	EGRGAR
Chick	C212.01	2015	20/05/2015	Yes	35	2	1	Control	2015_2C	med	EGRGAR
Chick	C212.01	2015	25/05/2015	Yes	40	5	1	Control	2015_2C	med	EGRGAR
Chick	C212.01	2015	29/05/2015	No	44	4	1	Control	2015_2C	med	EGRGAR
Nest	C22.1	2016	12/05/2016	No	6	6	1	Control	2016_2C	med	BUBIBI
Nest	C22.1	2016	17/05/2016	No	11	5	1	Control	2016_2C	med	BUBIBI
Nest	C22.1	2016	20/05/2016	No	14	3	1	Control	2016_2C	med	BUBIBI
Nest	C22.1	2016	24/05/2016	No	18	4	1	Control	2016_2C	med	BUBIBI
Nest	C22.1	2016	27/05/2016	No	21	3	0	Control	2016_2C	med	BUBIBI
Nest	C22.11	2016	24/05/2016	No	18	4	0	Control	2016_2C	med	BUBIBI
Nest	C22.2	2016	12/05/2016	No	6	6	1	Control	2016_2C	med	PLEFAL
Nest	C22.2	2016	17/05/2016	No	11	5	1	Control	2016_2C	med	PLEFAL
Nest	C22.2	2016	20/05/2016	No	14	3	1	Control	2016_2C	med	PLEFAL
Chick	C22.2	2016	24/05/2016	No	18	4	1	Control	2016_2C	med	PLEFAL
Chick	C22.2	2016	27/05/2016	No	21	3	1	Control	2016_2C	med	PLEFAL
Chick	C22.2	2016	30/05/2016	No	24	3	1	Control	2016_2C	med	PLEFAL
Chick	C22.2	2016	02/06/2016	Yes	27	3	1	Control	2016_2C	med	PLEFAL
Chick	C22.2	2016	03/06/2016	Yes	28	1	1	Control	2016_2C	med	PLEFAL
Nest	C22.5	2016	12/05/2016	No	6	6	1	Control	2016_2C	med	PLEFAL
Nest	C22.5	2016	17/05/2016	No	11	5	1	Control	2016_2C	med	PLEFAL
Nest	C22.5	2016	20/05/2016	No	14	3	1	Control	2016_2C	med	PLEFAL
Nest	C22.5	2016	24/05/2016	No	18	4	1	Control	2016_2C	med	PLEFAL
Nest	C22.5	2016	27/05/2016	No	21	3	1	Control	2016_2C	med	PLEFAL
Chick	C22.5	2016	30/05/2016	No	24	3	1	Control	2016_2C	med	PLEFAL
Chick	C22.5	2016	02/06/2016	Yes	27	3	1	Control	2016_2C	med	PLEFAL
Chick	C22.5	2016	03/06/2016	Yes	28	1	1	Control	2016_2C	med	PLEFAL
Chick	C22.5	2016	06/06/2016	Yes	31	3	1	Control	2016_2C	med	PLEFAL
Nest	C22.6	2016	12/05/2016	No	6	6	1	Control	2016_2C	med	PLEFAL
Nest	C22.6	2016	17/05/2016	No	11	5	1	Control	2016_2C	med	PLEFAL
Nest	C22.6	2016	20/05/2016	No	14	3	1	Control	2016_2C	med	PLEFAL
Nest	C22.6	2016	24/05/2016	No	18	4	1	Control	2016_2C	med	PLEFAL
Chick	C22.6	2016	27/05/2016	No	21	3	1	Control	2016_2C	med	PLEFAL
Chick	C22.6	2016	30/05/2016	No	24	3	1	Control	2016_2C	med	PLEFAL
Chick	C22.6	2016	02/06/2016	Yes	27	3	0	Control	2016_2C	med	PLEFAL
Nest	C22.7	2016	12/05/2016	No	6	6	1	Control	2016_2C	med	BUBIBI
Nest	C22.7	2016	17/05/2016	No	11	5	1	Control	2016_2C	med	BUBIBI
Nest	C22.7	2016	20/05/2016	No	14	3	1	Control	2016_2C	med	BUBIBI
Nest	C22.7	2016	24/05/2016	No	18	4	0	Control	2016_2C	med	BUBIBI
Nest	C22.8	2016	12/05/2016	No	6	6	1	Control	2016_2C	med	EGRGAR
Nest	C22.8	2016	17/05/2016	No	11	5	1	Control	2016_2C	med	EGRGAR
Nest	C22.8	2016	20/05/2016	No	14	3	1	Control	2016_2C	med	EGRGAR
Nest	C22.8	2016	24/05/2016	No	18	4	1	Control	2016_2C	med	EGRGAR
Nest	C22.8	2016	27/05/2016	No	21	3	1	Control	2016_2C	med	EGRGAR
Nest	C22.8	2016	30/05/2016	No	24	3	1	Control	2016_2C	med	EGRGAR
Nest	C22.8	2016	02/06/2016	Yes	27	3	1	Control	2016_2C	med	EGRGAR
Nest	C22.8	2016	03/06/2016	Yes	28	1	1	Control	2016_2C	med	EGRGAR
Nest	C22.8	2016	06/06/2016	Yes	31	3	1	Control	2016_2C	med	EGRGAR
Nest	C22.8	2016	10/06/2016	Yes	35	4	0	Control	2016_2C	med	EGRGAR
Nest	C222.01	2015	22/04/2015	No	7	1	1	Control	2015_2C	med	PLEFAL
Nest	C222.01	2015	23/04/2015	No	8	1	1	Control	2015_2C	med	PLEFAL
Nest	C222.01	2015	29/04/2015	No	14	6	1	Control	2015_2C	med	PLEFAL
Nest	C222.01	2015	05/05/2015	No	20	6	0	Control	2015_2C	med	PLEFAL
Nest	C223.01	2015	29/04/2015	No	14	6	1	Control	2015_2C	high	BUBIBI
Nest	C223.01	2015	05/05/2015	No	20	6	1	Control	2015_2C	high	BUBIBI
Nest	C223.01	2015	07/05/2015	No	22	2	1	Control	2015_2C	high	BUBIBI
Nest	C223.01	2015	11/05/2015	No	26	4	1	Control	2015_2C	high	BUBIBI
Nest	C223.01	2015	18/05/2015	Yes	33	7	1	Control	2015_2C	high	BUBIBI
Nest	C223.01	2015	20/05/2015	Yes	35	2	1	Control	2015_2C	high	BUBIBI
Nest	C223.01	2015	25/05/2015	Yes	40	5	1	Control	2015_2C	high	BUBIBI
Nest	C223.01	2015	29/05/2015	No	44	4	1	Control	2015_2C	high	BUBIBI
Nest	C223.01	2015	01/06/2015	No	47	3	1	Control	2015_2C	high	BUBIBI
Chick	C223.01	2015	05/06/2015	No	51	4	1	Control	2015_2C	high	BUBIBI
Chick	C223.01	2015	15/06/2015	No	61	10	0	Control	2015_2C	high	BUBIBI
Nest	C223.02	2015	29/04/2015	No	14	6	1	Control	2015_2C	high	BUBIBI
Nest	C223.02	2015	05/05/2015	No	20	6	1	Control	2015_2C	high	BUBIBI
Nest	C223.02	2015	07/05/2015	No	22	2	1	Control	2015_2C	high	BUBIBI
Nest	C223.02	2015	11/05/2015	No	26	4	1	Control	2015_2C	high	BUBIBI
Nest	C223.02	2015	18/05/2015	Yes	33	7	1	Control	2015_2C	high	BUBIBI
Nest	C223.02	2015	20/05/2015	Yes	35	2	1	Control	2015_2C	high	BUBIBI
Nest	C223.02	2015	25/05/2015	Yes	40	5	1	Control	2015_2C	high	BUBIBI
Chick	C223.02	2015	29/05/2015	No	44	4	1	Control	2015_2C	high	BUBIBI
Chick	C223.02	2015	01/06/2015	No	47	3	1	Control	2015_2C	high	BUBIBI
Chick	C223.02	2015	05/06/2015	No	51	4	0	Control	2015_2C	high	BUBIBI
Nest	C23.10	2016	12/05/2016	No	6	6	0	Control	2016_2C	high	PLEFAL
Nest	C23.9	2016	12/05/2016	No	6	6	1	Control	2016_2C	high	BUBIBI
Nest	C23.9	2016	17/05/2016	No	11	5	1	Control	2016_2C	high	BUBIBI
Nest	C23.9	2016	20/05/2016	No	14	3	0	Control	2016_2C	high	BUBIBI
Nest	C233.01	2015	22/04/2015	No	7	1	1	Control	2015_2C	high	BUBIBI
Nest	C233.01	2015	23/04/2015	No	8	1	1	Control	2015_2C	high	BUBIBI
Nest	C233.01	2015	29/04/2015	No	14	6	1	Control	2015_2C	high	BUBIBI
Nest	C233.01	2015	05/05/2015	No	20	6	1	Control	2015_2C	high	BUBIBI
Nest	C233.01	2015	07/05/2015	No	22	2	1	Control	2015_2C	high	BUBIBI
Nest	C233.01	2015	11/05/2015	No	26	4	1	Control	2015_2C	high	BUBIBI
Nest	C233.01	2015	18/05/2015	Yes	33	7	1	Control	2015_2C	high	BUBIBI
Nest	C233.01	2015	20/05/2015	Yes	35	2	1	Control	2015_2C	high	BUBIBI
Nest	C233.01	2015	25/05/2015	Yes	40	5	1	Control	2015_2C	high	BUBIBI
Chick	C233.01	2015	29/05/2015	No	44	4	1	Control	2015_2C	high	BUBIBI
Chick	C233.01	2015	01/06/2015	No	47	3	1	Control	2015_2C	high	BUBIBI
Chick	C233.01	2015	05/06/2015	No	51	4	1	Control	2015_2C	high	BUBIBI
Nest	C31.10	2016	24/05/2016	No	18	4	1	Control	2016_3C	low	PLEFAL
Nest	C31.10	2016	27/05/2016	No	21	3	1	Control	2016_3C	low	PLEFAL
Chick	C31.10	2016	30/05/2016	No	24	3	1	Control	2016_3C	low	PLEFAL
Chick	C31.10	2016	02/06/2016	Yes	27	3	1	Control	2016_3C	low	PLEFAL
Nest	C312.01	2015	22/04/2015	No	7	1	1	Control	2015_3C	med	PLEFAL
Nest	C312.01	2015	23/04/2015	No	8	1	1	Control	2015_3C	med	PLEFAL
Nest	C312.01	2015	29/04/2015	No	14	6	1	Control	2015_3C	med	PLEFAL
Nest	C312.01	2015	05/05/2015	No	20	6	1	Control	2015_3C	med	PLEFAL
Nest	C312.01	2015	07/05/2015	No	22	2	1	Control	2015_3C	med	PLEFAL
Nest	C312.01	2015	11/05/2015	No	26	4	1	Control	2015_3C	med	PLEFAL
Chick	C312.01	2015	18/05/2015	Yes	33	7	1	Control	2015_3C	med	PLEFAL
Nest	C32.11	2016	24/05/2016	No	18	4	1	Control	2016_3C	med	EGRGAR
Nest	C32.11	2016	27/05/2016	No	21	3	1	Control	2016_3C	med	EGRGAR
Nest	C32.11	2016	30/05/2016	No	24	3	1	Control	2016_3C	med	EGRGAR
Nest	C32.11	2016	02/06/2016	Yes	27	3	1	Control	2016_3C	med	EGRGAR
Nest	C32.11	2016	03/06/2016	Yes	28	1	1	Control	2016_3C	med	EGRGAR
Nest	C32.11	2016	06/06/2016	Yes	31	3	1	Control	2016_3C	med	EGRGAR
Chick	C32.11	2016	10/06/2016	Yes	35	4	1	Control	2016_3C	med	EGRGAR
Chick	C32.11	2016	13/06/2016	Yes	38	3	1	Control	2016_3C	med	EGRGAR
Chick	C32.11	2016	17/06/2016	No	42	4	1	Control	2016_3C	med	EGRGAR
Chick	C32.11	2016	21/06/2016	No	46	4	1	Control	2016_3C	med	EGRGAR
Nest	C32.3	2016	12/05/2016	No	6	6	1	Control	2016_3C	med	PLEFAL
Nest	C32.3	2016	17/05/2016	No	11	5	1	Control	2016_3C	med	PLEFAL
Chick	C32.3	2016	24/05/2016	No	18	7	1	Control	2016_3C	med	PLEFAL
Chick	C32.3	2016	27/05/2016	No	21	3	1	Control	2016_3C	med	PLEFAL
Chick	C32.3	2016	30/05/2016	No	24	3	1	Control	2016_3C	med	PLEFAL
Nest	C32.5	2016	12/05/2016	No	6	6	1	Control	2016_3C	med	BUBIBI
Nest	C32.5	2016	17/05/2016	No	11	5	1	Control	2016_3C	med	BUBIBI
Nest	C32.5	2016	20/05/2016	No	14	3	0	Control	2016_3C	med	BUBIBI
Nest	C32.6	2016	12/05/2016	No	6	6	1	Control	2016_3C	med	PLEFAL
Nest	C32.6	2016	17/05/2016	No	11	5	1	Control	2016_3C	med	PLEFAL
Nest	C32.6	2016	20/05/2016	No	14	3	1	Control	2016_3C	med	PLEFAL
Nest	C32.6	2016	24/05/2016	No	18	4	1	Control	2016_3C	med	PLEFAL
Nest	C32.6	2016	27/05/2016	No	21	3	1	Control	2016_3C	med	PLEFAL
Nest	C32.6	2016	30/05/2016	No	24	3	1	Control	2016_3C	med	PLEFAL
Nest	C32.6	2016	02/06/2016	Yes	27	3	1	Control	2016_3C	med	PLEFAL
Chick	C32.6	2016	03/06/2016	Yes	28	1	1	Control	2016_3C	med	PLEFAL
Chick	C32.6	2016	06/06/2016	Yes	31	3	1	Control	2016_3C	med	PLEFAL
Chick	C32.6	2016	10/06/2016	Yes	35	4	1	Control	2016_3C	med	PLEFAL
Chick	C32.6	2016	13/06/2016	Yes	38	3	1	Control	2016_3C	med	PLEFAL
Nest	C32.8	2016	12/05/2016	No	6	6	1	Control	2016_3C	med	BUBIBI
Nest	C32.8	2016	17/05/2016	No	11	5	1	Control	2016_3C	med	BUBIBI
Nest	C32.8	2016	20/05/2016	No	14	3	1	Control	2016_3C	med	BUBIBI
Nest	C32.8	2016	24/05/2016	No	18	4	1	Control	2016_3C	med	BUBIBI
Nest	C32.8	2016	27/05/2016	No	21	3	1	Control	2016_3C	med	BUBIBI
Nest	C32.8	2016	30/05/2016	No	24	3	0	Control	2016_3C	med	BUBIBI
Nest	C32.9	2016	12/05/2016	No	6	6	1	Control	2016_3C	med	EGRGAR
Nest	C32.9	2016	17/05/2016	No	11	5	1	Control	2016_3C	med	EGRGAR
Nest	C32.9	2016	20/05/2016	No	14	3	1	Control	2016_3C	med	EGRGAR
Nest	C32.9	2016	24/05/2016	No	18	4	1	Control	2016_3C	med	EGRGAR
Nest	C32.9	2016	27/05/2016	No	21	3	1	Control	2016_3C	med	EGRGAR
Chick	C32.9	2016	30/05/2016	No	24	3	1	Control	2016_3C	med	EGRGAR
Chick	C32.9	2016	02/06/2016	Yes	27	3	1	Control	2016_3C	med	EGRGAR
Chick	C32.9	2016	03/06/2016	Yes	28	1	1	Control	2016_3C	med	EGRGAR
Chick	C32.9	2016	06/06/2016	Yes	31	3	1	Control	2016_3C	med	EGRGAR
Chick	C32.9	2016	10/06/2016	Yes	35	4	1	Control	2016_3C	med	EGRGAR
Nest	C322.01	2015	22/04/2015	No	7	1	1	Control	2015_3C	med	BUBIBI
Nest	C322.01	2015	23/04/2015	No	8	1	1	Control	2015_3C	med	BUBIBI
Nest	C322.01	2015	29/04/2015	No	14	6	1	Control	2015_3C	med	BUBIBI
Nest	C322.01	2015	05/05/2015	No	20	6	1	Control	2015_3C	med	BUBIBI
Nest	C322.01	2015	07/05/2015	No	22	2	1	Control	2015_3C	med	BUBIBI
Nest	C322.01	2015	11/05/2015	No	26	4	1	Control	2015_3C	med	BUBIBI
Nest	C322.01	2015	18/05/2015	Yes	33	7	1	Control	2015_3C	med	BUBIBI
Nest	C322.01	2015	20/05/2015	Yes	35	2	1	Control	2015_3C	med	BUBIBI
Nest	C322.01	2015	25/05/2015	Yes	40	5	1	Control	2015_3C	med	BUBIBI
Nest	C322.01	2015	29/05/2015	No	44	4	1	Control	2015_3C	med	BUBIBI
Nest	C322.01	2015	01/06/2015	No	47	3	1	Control	2015_3C	med	BUBIBI
Nest	C322.01	2015	05/06/2015	No	51	4	1	Control	2015_3C	med	BUBIBI
Nest	C322.01	2015	15/06/2015	No	61	10	1	Control	2015_3C	med	BUBIBI
Nest	C322.01	2015	22/06/2015	No	68	7	0	Control	2015_3C	med	BUBIBI
Nest	C322.02	2015	22/04/2015	No	7	1	1	Control	2015_3C	med	PLEFAL
Nest	C322.02	2015	23/04/2015	No	8	1	1	Control	2015_3C	med	PLEFAL
Nest	C322.02	2015	29/04/2015	No	14	6	1	Control	2015_3C	med	PLEFAL
Nest	C322.02	2015	05/05/2015	No	20	6	1	Control	2015_3C	med	PLEFAL
Nest	C322.02	2015	07/05/2015	No	22	2	1	Control	2015_3C	med	PLEFAL
Nest	C322.02	2015	11/05/2015	No	26	4	1	Control	2015_3C	med	PLEFAL
Chick	C322.02	2015	18/05/2015	Yes	33	7	1	Control	2015_3C	med	PLEFAL
Chick	C322.02	2015	20/05/2015	Yes	35	2	1	Control	2015_3C	med	PLEFAL
Chick	C322.02	2015	25/05/2015	Yes	40	5	1	Control	2015_3C	med	PLEFAL
Nest	C322.03	2015	22/04/2015	No	7	1	1	Control	2015_3C	med	EGRGAR
Nest	C322.03	2015	23/04/2015	No	8	1	1	Control	2015_3C	med	EGRGAR
Nest	C322.03	2015	29/04/2015	No	14	6	1	Control	2015_3C	med	EGRGAR
Nest	C322.03	2015	05/05/2015	No	20	6	0	Control	2015_3C	med	EGRGAR
Nest	C322.04	2015	22/04/2015	No	7	1	1	Control	2015_3C	med	PLEFAL
Nest	C322.04	2015	23/04/2015	No	8	1	1	Control	2015_3C	med	PLEFAL
Nest	C322.04	2015	29/04/2015	No	14	6	1	Control	2015_3C	med	PLEFAL
Nest	C322.04	2015	05/05/2015	No	20	6	1	Control	2015_3C	med	PLEFAL
Nest	C322.04	2015	07/05/2015	No	22	2	1	Control	2015_3C	med	PLEFAL
Nest	C322.04	2015	11/05/2015	No	26	4	1	Control	2015_3C	med	PLEFAL
Chick	C322.04	2015	18/05/2015	Yes	33	7	1	Control	2015_3C	med	PLEFAL
Chick	C322.04	2015	20/05/2015	Yes	35	2	1	Control	2015_3C	med	PLEFAL
Chick	C322.04	2015	25/05/2015	Yes	40	5	1	Control	2015_3C	med	PLEFAL
Nest	C322.05	2015	22/04/2015	No	7	1	1	Control	2015_3C	med	EGRGAR
Nest	C322.05	2015	23/04/2015	No	8	1	1	Control	2015_3C	med	EGRGAR
Nest	C322.05	2015	29/04/2015	No	14	6	1	Control	2015_3C	med	EGRGAR
Nest	C322.05	2015	05/05/2015	No	20	6	1	Control	2015_3C	med	EGRGAR
Nest	C322.05	2015	07/05/2015	No	22	2	1	Control	2015_3C	med	EGRGAR
Nest	C322.05	2015	11/05/2015	No	26	4	1	Control	2015_3C	med	EGRGAR
Nest	C322.05	2015	18/05/2015	Yes	33	7	1	Control	2015_3C	med	EGRGAR
Nest	C322.05	2015	20/05/2015	Yes	35	2	1	Control	2015_3C	med	EGRGAR
Nest	C322.05	2015	25/05/2015	Yes	40	5	1	Control	2015_3C	med	EGRGAR
Chick	C322.05	2015	29/05/2015	No	44	4	1	Control	2015_3C	med	EGRGAR
Nest	C323.01	2015	22/04/2015	No	7	1	1	Control	2015_3C	high	BUBIBI
Nest	C323.01	2015	23/04/2015	No	8	1	1	Control	2015_3C	high	BUBIBI
Nest	C323.01	2015	29/04/2015	No	14	6	1	Control	2015_3C	high	BUBIBI
Nest	C323.01	2015	05/05/2015	No	20	6	1	Control	2015_3C	high	BUBIBI
Nest	C323.01	2015	07/05/2015	No	22	2	1	Control	2015_3C	high	BUBIBI
Nest	C323.01	2015	11/05/2015	No	26	4	1	Control	2015_3C	high	BUBIBI
Nest	C323.01	2015	18/05/2015	Yes	33	7	1	Control	2015_3C	high	BUBIBI
Nest	C323.01	2015	20/05/2015	Yes	35	2	1	Control	2015_3C	high	BUBIBI
Nest	C323.01	2015	25/05/2015	Yes	40	5	1	Control	2015_3C	high	BUBIBI
Nest	C323.01	2015	29/05/2015	No	44	4	1	Control	2015_3C	high	BUBIBI
Nest	C323.01	2015	01/06/2015	No	47	3	1	Control	2015_3C	high	BUBIBI
Nest	C323.01	2015	05/06/2015	No	51	4	1	Control	2015_3C	high	BUBIBI
Nest	C323.01	2015	15/06/2015	No	61	10	0	Control	2015_3C	high	BUBIBI
Nest	C323.02	2015	22/04/2015	No	7	1	1	Control	2015_3C	high	BUBIBI
Nest	C323.02	2015	23/04/2015	No	8	1	1	Control	2015_3C	high	BUBIBI
Nest	C323.02	2015	29/04/2015	No	14	6	1	Control	2015_3C	high	BUBIBI
Nest	C323.02	2015	05/05/2015	No	20	6	0	Control	2015_3C	high	BUBIBI
Nest	C323.03	2015	22/04/2015	No	7	1	0	Control	2015_3C	high	BUBIBI
Nest	C33.1	2016	12/05/2016	No	6	6	1	Control	2016_3C	high	BUBIBI
Nest	C33.1	2016	17/05/2016	No	11	5	1	Control	2016_3C	high	BUBIBI
Nest	C33.1	2016	20/05/2016	No	14	3	1	Control	2016_3C	high	BUBIBI
Nest	C33.1	2016	24/05/2016	No	18	4	1	Control	2016_3C	high	BUBIBI
Nest	C33.1	2016	27/05/2016	No	21	3	1	Control	2016_3C	high	BUBIBI
Nest	C33.1	2016	30/05/2016	No	24	3	1	Control	2016_3C	high	BUBIBI
Nest	C33.1	2016	02/06/2016	Yes	27	3	1	Control	2016_3C	high	BUBIBI
Nest	C33.1	2016	03/06/2016	Yes	28	1	1	Control	2016_3C	high	BUBIBI
Nest	C33.1	2016	06/06/2016	Yes	31	3	1	Control	2016_3C	high	BUBIBI
Nest	C33.1	2016	10/06/2016	Yes	35	4	0	Control	2016_3C	high	BUBIBI
Nest	C33.2	2016	12/05/2016	No	6	6	1	Control	2016_3C	high	BUBIBI
Nest	C33.2	2016	17/05/2016	No	11	5	1	Control	2016_3C	high	BUBIBI
Nest	C33.2	2016	20/05/2016	No	14	3	1	Control	2016_3C	high	BUBIBI
Nest	C33.2	2016	24/05/2016	No	18	4	1	Control	2016_3C	high	BUBIBI
Nest	C33.2	2016	27/05/2016	No	21	3	1	Control	2016_3C	high	BUBIBI
Nest	C33.2	2016	30/05/2016	No	24	3	1	Control	2016_3C	high	BUBIBI
Nest	C33.2	2016	02/06/2016	Yes	27	3	1	Control	2016_3C	high	BUBIBI
Nest	C33.2	2016	03/06/2016	Yes	28	1	1	Control	2016_3C	high	BUBIBI
Nest	C33.2	2016	06/06/2016	Yes	31	3	1	Control	2016_3C	high	BUBIBI
Nest	C33.2	2016	10/06/2016	Yes	35	4	1	Control	2016_3C	high	BUBIBI
Nest	C33.2	2016	13/06/2016	Yes	38	3	1	Control	2016_3C	high	BUBIBI
Nest	C33.2	2016	17/06/2016	No	42	4	1	Control	2016_3C	high	BUBIBI
Nest	C33.2	2016	21/06/2016	No	46	4	1	Control	2016_3C	high	BUBIBI
Nest	C33.2	2016	24/06/2016	No	49	3	1	Control	2016_3C	high	BUBIBI
Chick	C33.2	2016	27/06/2016	No	52	3	0	Control	2016_3C	high	BUBIBI
Nest	C33.4	2016	12/05/2016	No	6	6	1	Control	2016_3C	high	PLEFAL
Nest	C33.4	2016	17/05/2016	No	11	5	1	Control	2016_3C	high	PLEFAL
Nest	C33.4	2016	20/05/2016	No	14	3	1	Control	2016_3C	high	PLEFAL
Nest	C33.4	2016	24/05/2016	No	18	4	1	Control	2016_3C	high	PLEFAL
Nest	C33.4	2016	27/05/2016	No	21	3	1	Control	2016_3C	high	PLEFAL
Nest	C33.4	2016	30/05/2016	No	24	3	1	Control	2016_3C	high	PLEFAL
Nest	C33.4	2016	02/06/2016	Yes	27	3	1	Control	2016_3C	high	PLEFAL
Chick	C33.4	2016	03/06/2016	Yes	28	1	1	Control	2016_3C	high	PLEFAL
Chick	C33.4	2016	06/06/2016	Yes	31	3	1	Control	2016_3C	high	PLEFAL
Chick	C33.4	2016	10/06/2016	Yes	35	4	1	Control	2016_3C	high	PLEFAL
Nest	C332.01	2015	22/04/2015	No	7	1	1	Control	2015_3C	med	BUBIBI
Nest	C332.01	2015	23/04/2015	No	8	1	1	Control	2015_3C	med	BUBIBI
Nest	C332.01	2015	29/04/2015	No	14	6	1	Control	2015_3C	med	BUBIBI
Nest	C332.01	2015	05/05/2015	No	20	6	1	Control	2015_3C	med	BUBIBI
Nest	C332.01	2015	07/05/2015	No	22	2	1	Control	2015_3C	med	BUBIBI
Nest	C332.01	2015	11/05/2015	No	26	4	1	Control	2015_3C	med	BUBIBI
Nest	C332.01	2015	18/05/2015	Yes	33	7	1	Control	2015_3C	med	BUBIBI
Nest	C332.01	2015	20/05/2015	Yes	35	2	1	Control	2015_3C	med	BUBIBI
Nest	C332.01	2015	25/05/2015	Yes	40	5	1	Control	2015_3C	med	BUBIBI
Nest	C332.01	2015	29/05/2015	No	44	4	1	Control	2015_3C	med	BUBIBI
Nest	C332.01	2015	01/06/2015	No	47	3	1	Control	2015_3C	med	BUBIBI
Nest	C332.01	2015	05/06/2015	No	51	4	1	Control	2015_3C	med	BUBIBI
Nest	C332.01	2015	15/06/2015	No	61	10	1	Control	2015_3C	med	BUBIBI
Nest	C332.01	2015	22/06/2015	No	68	7	1	Control	2015_3C	med	BUBIBI
Nest	C332.01	2015	25/06/2015	No	71	3	1	Control	2015_3C	med	BUBIBI
Nest	C332.02	2015	22/04/2015	No	7	1	1	Control	2015_3C	med	EGRGAR
Nest	C332.02	2015	23/04/2015	No	8	1	1	Control	2015_3C	med	EGRGAR
Nest	C332.02	2015	29/04/2015	No	14	6	1	Control	2015_3C	med	EGRGAR
Nest	C332.02	2015	05/05/2015	No	20	6	1	Control	2015_3C	med	EGRGAR
Nest	C332.02	2015	07/05/2015	No	22	2	1	Control	2015_3C	med	EGRGAR
Nest	C332.02	2015	11/05/2015	No	26	4	1	Control	2015_3C	med	EGRGAR
Nest	C332.02	2015	18/05/2015	Yes	33	7	1	Control	2015_3C	med	EGRGAR
Chick	C332.02	2015	20/05/2015	Yes	35	2	1	Control	2015_3C	med	EGRGAR
Chick	C332.02	2015	25/05/2015	Yes	40	5	1	Control	2015_3C	med	EGRGAR
Chick	C332.02	2015	29/05/2015	No	44	4	1	Control	2015_3C	med	EGRGAR
Nest	C332.03	2015	21/04/2015	No	6	6	1	Control	2015_3C	med	BUBIBI
Nest	C332.03	2015	22/04/2015	No	7	1	1	Control	2015_3C	med	BUBIBI
Nest	C332.03	2015	23/04/2015	No	8	1	1	Control	2015_3C	med	BUBIBI
Nest	C332.03	2015	29/04/2015	No	14	6	1	Control	2015_3C	med	BUBIBI
Nest	C332.03	2015	05/05/2015	No	20	6	1	Control	2015_3C	med	BUBIBI
Nest	C332.03	2015	07/05/2015	No	22	2	1	Control	2015_3C	med	BUBIBI
Nest	C332.03	2015	11/05/2015	No	26	4	1	Control	2015_3C	med	BUBIBI
Nest	C332.03	2015	18/05/2015	Yes	33	7	1	Control	2015_3C	med	BUBIBI
Chick	C332.03	2015	20/05/2015	Yes	35	2	1	Control	2015_3C	med	BUBIBI
Chick	C332.03	2015	25/05/2015	Yes	40	5	1	Control	2015_3C	med	BUBIBI
Chick	C332.03	2015	29/05/2015	No	44	4	1	Control	2015_3C	med	BUBIBI
Chick	C332.03	2015	01/06/2015	No	47	3	1	Control	2015_3C	med	BUBIBI
Nest	C333.01	2015	22/04/2015	No	7	1	1	Control	2015_3C	high	PLEFAL
Nest	C333.01	2015	23/04/2015	No	8	1	1	Control	2015_3C	high	PLEFAL
Nest	C333.01	2015	29/04/2015	No	14	6	1	Control	2015_3C	high	PLEFAL
Nest	C333.01	2015	05/05/2015	No	20	6	1	Control	2015_3C	high	PLEFAL
Nest	C333.01	2015	07/05/2015	No	22	2	1	Control	2015_3C	high	PLEFAL
Nest	C333.01	2015	11/05/2015	No	26	4	1	Control	2015_3C	high	PLEFAL
Chick	C333.01	2015	18/05/2015	Yes	33	7	1	Control	2015_3C	high	PLEFAL
Chick	C333.01	2015	20/05/2015	Yes	35	2	1	Control	2015_3C	high	PLEFAL
Chick	C333.01	2015	25/05/2015	Yes	40	5	1	Control	2015_3C	high	PLEFAL
Nest	C333.02	2015	22/04/2015	No	7	1	1	Control	2015_3C	high	BUBIBI
Nest	C333.02	2015	23/04/2015	No	8	1	1	Control	2015_3C	high	BUBIBI
Nest	C333.02	2015	29/04/2015	No	14	6	1	Control	2015_3C	high	BUBIBI
Nest	C333.02	2015	05/05/2015	No	20	6	1	Control	2015_3C	high	BUBIBI
Nest	C333.02	2015	07/05/2015	No	22	2	1	Control	2015_3C	high	BUBIBI
Nest	C333.02	2015	11/05/2015	No	26	4	1	Control	2015_3C	high	BUBIBI
Nest	C333.02	2015	18/05/2015	Yes	33	7	1	Control	2015_3C	high	BUBIBI
Chick	C333.02	2015	20/05/2015	Yes	35	2	1	Control	2015_3C	high	BUBIBI
Chick	C333.02	2015	25/05/2015	Yes	40	5	1	Control	2015_3C	high	BUBIBI
Chick	C333.02	2015	29/05/2015	No	44	4	1	Control	2015_3C	high	BUBIBI
Chick	C333.02	2015	01/06/2015	No	47	3	1	Control	2015_3C	high	BUBIBI
Nest	C333.03	2015	23/04/2015	No	8	1	1	Control	2015_3C	high	BUBIBI
Nest	C333.03	2015	29/04/2015	No	14	6	1	Control	2015_3C	high	BUBIBI
Nest	C333.03	2015	05/05/2015	No	20	6	1	Control	2015_3C	high	BUBIBI
Nest	C333.03	2015	07/05/2015	No	22	2	1	Control	2015_3C	high	BUBIBI
Nest	C333.03	2015	11/05/2015	No	26	4	1	Control	2015_3C	high	BUBIBI
Nest	C333.03	2015	18/05/2015	Yes	33	7	1	Control	2015_3C	high	BUBIBI
Nest	C333.03	2015	20/05/2015	Yes	35	2	1	Control	2015_3C	high	BUBIBI
Nest	C333.03	2015	25/05/2015	Yes	40	5	1	Control	2015_3C	high	BUBIBI
Chick	C333.03	2015	29/05/2015	No	44	4	1	Control	2015_3C	high	BUBIBI
Chick	C333.03	2015	01/06/2015	No	47	3	1	Control	2015_3C	high	BUBIBI
Chick	C333.03	2015	05/06/2015	No	51	4	0	Control	2015_3C	high	BUBIBI
Nest	C333.04	2015	05/05/2015	No	20	6	1	Control	2015_3C	high	BUBIBI
Nest	C333.04	2015	07/05/2015	No	22	2	1	Control	2015_3C	high	BUBIBI
Nest	C333.04	2015	11/05/2015	No	26	4	1	Control	2015_3C	high	BUBIBI
Nest	C333.04	2015	18/05/2015	Yes	33	7	1	Control	2015_3C	high	BUBIBI
Nest	C333.04	2015	20/05/2015	Yes	35	2	1	Control	2015_3C	high	BUBIBI
Nest	C333.04	2015	25/05/2015	Yes	40	5	1	Control	2015_3C	high	BUBIBI
Nest	C333.04	2015	29/05/2015	No	44	4	1	Control	2015_3C	high	BUBIBI
Nest	C333.04	2015	01/06/2015	No	47	3	0	Control	2015_3C	high	BUBIBI
Nest	C41.2	2016	12/05/2016	No	6	6	1	Control	2016_4C	low	BUBIBI
Nest	C41.2	2016	17/05/2016	No	11	5	1	Control	2016_4C	low	BUBIBI
Nest	C41.2	2016	20/05/2016	No	14	3	1	Control	2016_4C	low	BUBIBI
Nest	C41.2	2016	24/05/2016	No	18	4	1	Control	2016_4C	low	BUBIBI
Nest	C41.2	2016	27/05/2016	No	21	3	1	Control	2016_4C	low	BUBIBI
Nest	C41.2	2016	30/05/2016	No	24	3	1	Control	2016_4C	low	BUBIBI
Nest	C41.2	2016	02/06/2016	Yes	27	3	1	Control	2016_4C	low	BUBIBI
Nest	C41.2	2016	03/06/2016	Yes	28	1	1	Control	2016_4C	low	BUBIBI
Nest	C41.2	2016	06/06/2016	Yes	31	3	1	Control	2016_4C	low	BUBIBI
Nest	C41.2	2016	10/06/2016	Yes	35	4	1	Control	2016_4C	low	BUBIBI
Nest	C41.2	2016	13/06/2016	Yes	38	3	1	Control	2016_4C	low	BUBIBI
Chick	C41.2	2016	17/06/2016	No	42	4	1	Control	2016_4C	low	BUBIBI
Chick	C41.2	2016	21/06/2016	No	46	4	1	Control	2016_4C	low	BUBIBI
Nest	C41.4	2016	12/05/2016	No	6	6	1	Control	2016_4C	low	BUBIBI
Nest	C41.4	2016	17/05/2016	No	11	5	1	Control	2016_4C	low	BUBIBI
Nest	C41.4	2016	20/05/2016	No	14	3	1	Control	2016_4C	low	BUBIBI
Nest	C41.4	2016	24/05/2016	No	18	4	1	Control	2016_4C	low	BUBIBI
Nest	C41.4	2016	27/05/2016	No	21	3	1	Control	2016_4C	low	BUBIBI
Chick	C41.4	2016	30/05/2016	No	24	3	1	Control	2016_4C	low	BUBIBI
Chick	C41.4	2016	02/06/2016	Yes	27	3	1	Control	2016_4C	low	BUBIBI
Chick	C41.4	2016	03/06/2016	Yes	28	1	1	Control	2016_4C	low	BUBIBI
Chick	C41.4	2016	06/06/2016	Yes	31	3	1	Control	2016_4C	low	BUBIBI
Chick	C41.4	2016	10/06/2016	Yes	35	4	1	Control	2016_4C	low	BUBIBI
Chick	C41.4	2016	13/06/2016	Yes	38	3	1	Control	2016_4C	low	BUBIBI
Chick	C41.4	2016	17/06/2016	No	42	4	1	Control	2016_4C	low	BUBIBI
Chick	C41.4	2016	21/06/2016	No	46	4	1	Control	2016_4C	low	BUBIBI
Nest	C42.1	2016	12/05/2016	No	6	6	1	Control	2016_4C	med	PLEFAL
Nest	C42.1	2016	17/05/2016	No	11	5	1	Control	2016_4C	med	PLEFAL
Nest	C42.1	2016	20/05/2016	No	14	3	1	Control	2016_4C	med	PLEFAL
Nest	C42.1	2016	24/05/2016	No	18	4	1	Control	2016_4C	med	PLEFAL
Chick	C42.1	2016	27/05/2016	No	21	3	1	Control	2016_4C	med	PLEFAL
Chick	C42.1	2016	30/05/2016	No	24	3	1	Control	2016_4C	med	PLEFAL
Nest	C42.3	2016	12/05/2016	No	6	6	1	Control	2016_4C	med	EGRGAR
Nest	C42.3	2016	17/05/2016	No	11	5	1	Control	2016_4C	med	EGRGAR
Nest	C42.3	2016	20/05/2016	No	14	3	1	Control	2016_4C	med	EGRGAR
Nest	C42.3	2016	24/05/2016	No	18	4	1	Control	2016_4C	med	EGRGAR
Chick	C42.3	2016	27/05/2016	No	21	3	1	Control	2016_4C	med	EGRGAR
Chick	C42.3	2016	30/05/2016	No	24	3	1	Control	2016_4C	med	EGRGAR
Chick	C42.3	2016	02/06/2016	Yes	27	3	1	Control	2016_4C	med	EGRGAR
Chick	C42.3	2016	03/06/2016	Yes	28	1	1	Control	2016_4C	med	EGRGAR
Chick	C42.3	2016	06/06/2016	Yes	31	3	1	Control	2016_4C	med	EGRGAR
Nest	C42.5	2016	17/05/2016	No	11	5	1	Control	2016_4C	med	EGRGAR
Nest	C42.5	2016	20/05/2016	No	14	3	1	Control	2016_4C	med	EGRGAR
Nest	C42.5	2016	24/05/2016	No	18	4	1	Control	2016_4C	med	EGRGAR
Nest	C42.5	2016	27/05/2016	No	21	3	1	Control	2016_4C	med	EGRGAR
Nest	C42.5	2016	30/05/2016	No	24	3	1	Control	2016_4C	med	EGRGAR
Nest	C42.5	2016	02/06/2016	Yes	27	3	1	Control	2016_4C	med	EGRGAR
Nest	C42.5	2016	03/06/2016	Yes	28	1	1	Control	2016_4C	med	EGRGAR
Nest	C42.5	2016	06/06/2016	Yes	31	3	1	Control	2016_4C	med	EGRGAR
Chick	C42.5	2016	10/06/2016	Yes	35	4	1	Control	2016_4C	med	EGRGAR
Chick	C42.5	2016	13/06/2016	Yes	38	3	1	Control	2016_4C	med	EGRGAR
Chick	C42.5	2016	17/06/2016	No	42	4	1	Control	2016_4C	med	EGRGAR
Chick	C42.5	2016	21/06/2016	No	46	4	1	Control	2016_4C	med	EGRGAR
Nest	C421.01	2015	22/04/2015	No	7	1	1	Control	2015_4C	low	EGRGAR
Nest	C421.01	2015	23/04/2015	No	8	1	1	Control	2015_4C	low	EGRGAR
Nest	C421.01	2015	29/04/2015	No	14	6	1	Control	2015_4C	low	EGRGAR
Nest	C421.01	2015	05/05/2015	No	20	6	1	Control	2015_4C	low	EGRGAR
Nest	C421.01	2015	07/05/2015	No	22	2	1	Control	2015_4C	low	EGRGAR
Nest	C421.01	2015	11/05/2015	No	26	4	1	Control	2015_4C	low	EGRGAR
Nest	C421.01	2015	18/05/2015	Yes	33	7	1	Control	2015_4C	low	EGRGAR
Nest	C421.01	2015	20/05/2015	Yes	35	2	1	Control	2015_4C	low	EGRGAR
Nest	C421.01	2015	25/05/2015	Yes	40	5	1	Control	2015_4C	low	EGRGAR
Chick	C421.01	2015	29/05/2015	No	44	4	1	Control	2015_4C	low	EGRGAR
Chick	C421.01	2015	01/06/2015	No	47	3	1	Control	2015_4C	low	EGRGAR
Nest	C422.01	2015	22/04/2015	No	7	1	1	Control	2015_4C	med	EGRGAR
Nest	C422.01	2015	23/04/2015	No	8	1	1	Control	2015_4C	med	EGRGAR
Nest	C422.01	2015	29/04/2015	No	14	6	1	Control	2015_4C	med	EGRGAR
Nest	C422.01	2015	05/05/2015	No	20	6	1	Control	2015_4C	med	EGRGAR
Nest	C422.01	2015	07/05/2015	No	22	2	1	Control	2015_4C	med	EGRGAR
Nest	C422.01	2015	11/05/2015	No	26	4	1	Control	2015_4C	med	EGRGAR
Nest	C422.01	2015	18/05/2015	Yes	33	7	1	Control	2015_4C	med	EGRGAR
Chick	C422.01	2015	20/05/2015	Yes	35	2	1	Control	2015_4C	med	EGRGAR
Chick	C422.01	2015	25/05/2015	Yes	40	5	1	Control	2015_4C	med	EGRGAR
Chick	C422.01	2015	29/05/2015	No	44	4	1	Control	2015_4C	med	EGRGAR
Nest	C422.02	2015	22/04/2015	No	7	1	1	Control	2015_4C	med	EGRGAR
Nest	C422.02	2015	23/04/2015	No	8	1	1	Control	2015_4C	med	EGRGAR
Nest	C422.02	2015	29/04/2015	No	14	6	1	Control	2015_4C	med	EGRGAR
Nest	C422.02	2015	05/05/2015	No	20	6	0	Control	2015_4C	med	EGRGAR
Nest	C422.03	2015	22/04/2015	No	7	1	1	Control	2015_4C	med	EGRGAR
Nest	C422.03	2015	23/04/2015	No	8	1	1	Control	2015_4C	med	EGRGAR
Nest	C422.03	2015	29/04/2015	No	14	6	1	Control	2015_4C	med	EGRGAR
Nest	C422.03	2015	05/05/2015	No	20	6	1	Control	2015_4C	med	EGRGAR
Nest	C422.03	2015	07/05/2015	No	22	2	1	Control	2015_4C	med	EGRGAR
Nest	C422.03	2015	11/05/2015	No	26	4	1	Control	2015_4C	med	EGRGAR
Nest	C422.03	2015	18/05/2015	Yes	33	7	1	Control	2015_4C	med	EGRGAR
Nest	C422.03	2015	20/05/2015	Yes	35	2	1	Control	2015_4C	med	EGRGAR
Nest	C422.03	2015	25/05/2015	Yes	40	5	1	Control	2015_4C	med	EGRGAR
Chick	C422.03	2015	29/05/2015	No	44	4	1	Control	2015_4C	med	EGRGAR
Chick	C422.03	2015	01/06/2015	No	47	3	1	Control	2015_4C	med	EGRGAR
Chick	C422.03	2015	05/06/2015	No	51	4	1	Control	2015_4C	med	EGRGAR
Nest	C422.04	2015	22/04/2015	No	7	1	1	Control	2015_4C	med	BUBIBI
Nest	C422.04	2015	23/04/2015	No	8	1	1	Control	2015_4C	med	BUBIBI
Nest	C422.04	2015	29/04/2015	No	14	6	1	Control	2015_4C	med	BUBIBI
Nest	C422.04	2015	05/05/2015	No	20	6	1	Control	2015_4C	med	BUBIBI
Nest	C422.04	2015	07/05/2015	No	22	2	1	Control	2015_4C	med	BUBIBI
Nest	C422.04	2015	11/05/2015	No	26	4	1	Control	2015_4C	med	BUBIBI
Nest	C422.04	2015	18/05/2015	Yes	33	7	1	Control	2015_4C	med	BUBIBI
Nest	C422.04	2015	20/05/2015	Yes	35	2	1	Control	2015_4C	med	BUBIBI
Chick	C422.04	2015	25/05/2015	Yes	40	5	1	Control	2015_4C	med	BUBIBI
Chick	C422.04	2015	29/05/2015	No	44	4	1	Control	2015_4C	med	BUBIBI
Chick	C422.04	2015	01/06/2015	No	47	3	1	Control	2015_4C	med	BUBIBI
Nest	C422.05	2015	29/04/2015	No	14	7	1	Control	2015_4C	med	PLEFAL
Nest	C422.05	2015	05/05/2015	No	20	6	1	Control	2015_4C	med	PLEFAL
Nest	C422.05	2015	07/05/2015	No	22	2	1	Control	2015_4C	med	PLEFAL
Nest	C422.05	2015	11/05/2015	No	26	4	1	Control	2015_4C	med	PLEFAL
Nest	C422.05	2015	18/05/2015	Yes	33	7	0	Control	2015_4C	med	PLEFAL
Nest	C422.06	2015	05/05/2015	No	20	6	1	Control	2015_4C	med	BUBIBI
Nest	C422.06	2015	07/05/2015	No	22	2	1	Control	2015_4C	med	BUBIBI
Nest	C422.06	2015	11/05/2015	No	26	4	1	Control	2015_4C	med	BUBIBI
Nest	C422.06	2015	18/05/2015	Yes	33	7	1	Control	2015_4C	med	BUBIBI
Nest	C422.06	2015	20/05/2015	Yes	35	2	1	Control	2015_4C	med	BUBIBI
Nest	C422.06	2015	25/05/2015	Yes	40	5	1	Control	2015_4C	med	BUBIBI
Nest	C422.06	2015	29/05/2015	No	44	4	1	Control	2015_4C	med	BUBIBI
Nest	C422.06	2015	01/06/2015	No	47	3	1	Control	2015_4C	med	BUBIBI
Nest	C422.06	2015	05/06/2015	No	51	4	1	Control	2015_4C	med	BUBIBI
Nest	C422.06	2015	15/06/2015	No	61	10	0	Control	2015_4C	med	BUBIBI
Nest	C423.01	2015	22/04/2015	No	7	1	1	Control	2015_4C	high	BUBIBI
Nest	C423.01	2015	23/04/2015	No	8	1	1	Control	2015_4C	high	BUBIBI
Nest	C423.01	2015	29/04/2015	No	14	6	1	Control	2015_4C	high	BUBIBI
Nest	C423.01	2015	05/05/2015	No	20	6	1	Control	2015_4C	high	BUBIBI
Nest	C423.01	2015	07/05/2015	No	22	2	1	Control	2015_4C	high	BUBIBI
Nest	C423.01	2015	11/05/2015	No	26	4	1	Control	2015_4C	high	BUBIBI
Nest	C423.01	2015	18/05/2015	Yes	33	7	1	Control	2015_4C	high	BUBIBI
Nest	C423.01	2015	20/05/2015	Yes	35	2	1	Control	2015_4C	high	BUBIBI
Nest	C423.01	2015	25/05/2015	Yes	40	5	1	Control	2015_4C	high	BUBIBI
Nest	C423.01	2015	29/05/2015	No	44	4	1	Control	2015_4C	high	BUBIBI
Nest	C423.01	2015	01/06/2015	No	47	3	1	Control	2015_4C	high	BUBIBI
Chick	C423.01	2015	05/06/2015	No	51	4	1	Control	2015_4C	high	BUBIBI
Chick	C423.01	2015	15/06/2015	No	61	10	1	Control	2015_4C	high	BUBIBI
Nest	C423.02	2015	22/04/2015	No	7	1	1	Control	2015_4C	high	BUBIBI
Nest	C423.02	2015	23/04/2015	No	8	1	1	Control	2015_4C	high	BUBIBI
Nest	C423.02	2015	29/04/2015	No	14	6	1	Control	2015_4C	high	BUBIBI
Nest	C423.02	2015	05/05/2015	No	20	6	1	Control	2015_4C	high	BUBIBI
Nest	C423.02	2015	07/05/2015	No	22	2	1	Control	2015_4C	high	BUBIBI
Nest	C423.02	2015	11/05/2015	No	26	4	1	Control	2015_4C	high	BUBIBI
Nest	C423.02	2015	18/05/2015	Yes	33	7	1	Control	2015_4C	high	BUBIBI
Nest	C423.02	2015	20/05/2015	Yes	35	2	1	Control	2015_4C	high	BUBIBI
Nest	C423.02	2015	25/05/2015	Yes	40	5	1	Control	2015_4C	high	BUBIBI
Nest	C423.02	2015	29/05/2015	No	44	4	1	Control	2015_4C	high	BUBIBI
Nest	C423.02	2015	01/06/2015	No	47	3	1	Control	2015_4C	high	BUBIBI
Chick	C423.02	2015	05/06/2015	No	51	4	1	Control	2015_4C	high	BUBIBI
Chick	C423.02	2015	15/06/2015	No	61	10	1	Control	2015_4C	high	BUBIBI
Nest	C431.01	2015	22/04/2015	No	7	1	1	Control	2015_4C	low	EGRGAR
Nest	C431.01	2015	23/04/2015	No	8	1	1	Control	2015_4C	low	EGRGAR
Nest	C431.01	2015	29/04/2015	No	14	6	1	Control	2015_4C	low	EGRGAR
Nest	C431.01	2015	05/05/2015	No	20	6	1	Control	2015_4C	low	EGRGAR
Nest	C431.01	2015	07/05/2015	No	22	2	1	Control	2015_4C	low	EGRGAR
Nest	C431.01	2015	11/05/2015	No	26	4	1	Control	2015_4C	low	EGRGAR
Chick	C431.01	2015	18/05/2015	Yes	33	7	0	Control	2015_4C	low	EGRGAR
Nest	C432.01	2015	22/04/2015	No	7	1	1	Control	2015_4C	med	EGRGAR
Nest	C432.01	2015	23/04/2015	No	8	1	1	Control	2015_4C	med	EGRGAR
Nest	C432.01	2015	29/04/2015	No	14	6	1	Control	2015_4C	med	EGRGAR
Nest	C432.01	2015	05/05/2015	No	20	6	1	Control	2015_4C	med	EGRGAR
Nest	C432.01	2015	07/05/2015	No	22	2	1	Control	2015_4C	med	EGRGAR
Nest	C432.01	2015	11/05/2015	No	26	4	1	Control	2015_4C	med	EGRGAR
Nest	C432.01	2015	18/05/2015	Yes	33	7	1	Control	2015_4C	med	EGRGAR
Nest	C432.01	2015	20/05/2015	Yes	35	2	1	Control	2015_4C	med	EGRGAR
Nest	C432.01	2015	25/05/2015	Yes	40	5	1	Control	2015_4C	med	EGRGAR
Chick	C432.01	2015	29/05/2015	No	44	4	1	Control	2015_4C	med	EGRGAR
Chick	C432.01	2015	01/06/2015	No	47	3	1	Control	2015_4C	med	EGRGAR
Chick	C432.01	2015	05/06/2015	No	51	4	1	Control	2015_4C	med	EGRGAR
Nest	C432.02	2015	22/04/2015	No	7	1	1	Control	2015_4C	med	EGRGAR
Nest	C432.02	2015	23/04/2015	No	8	1	1	Control	2015_4C	med	EGRGAR
Nest	C432.02	2015	29/04/2015	No	14	6	1	Control	2015_4C	med	EGRGAR
Nest	C432.02	2015	05/05/2015	No	20	6	1	Control	2015_4C	med	EGRGAR
Nest	C432.02	2015	07/05/2015	No	22	2	1	Control	2015_4C	med	EGRGAR
Nest	C432.02	2015	11/05/2015	No	26	4	1	Control	2015_4C	med	EGRGAR
Nest	C432.02	2015	18/05/2015	Yes	33	7	1	Control	2015_4C	med	EGRGAR
Chick	C432.02	2015	20/05/2015	Yes	35	2	1	Control	2015_4C	med	EGRGAR
Chick	C432.02	2015	25/05/2015	Yes	40	5	1	Control	2015_4C	med	EGRGAR
Nest	C433.01	2015	22/04/2015	No	7	1	1	Control	2015_4C	high	BUBIBI
Nest	C433.01	2015	29/04/2015	No	14	7	1	Control	2015_4C	high	BUBIBI
Nest	C433.01	2015	05/05/2015	No	20	6	1	Control	2015_4C	high	BUBIBI
Nest	C433.01	2015	07/05/2015	No	22	2	1	Control	2015_4C	high	BUBIBI
Nest	C433.01	2015	11/05/2015	No	26	4	1	Control	2015_4C	high	BUBIBI
Nest	C433.01	2015	18/05/2015	Yes	33	7	1	Control	2015_4C	high	BUBIBI
Nest	C433.01	2015	20/05/2015	Yes	35	2	1	Control	2015_4C	high	BUBIBI
Nest	C433.01	2015	25/05/2015	Yes	40	5	1	Control	2015_4C	high	BUBIBI
Chick	C433.01	2015	29/05/2015	No	44	4	1	Control	2015_4C	high	BUBIBI
Chick	C433.01	2015	01/06/2015	No	47	3	1	Control	2015_4C	high	BUBIBI
Chick	C433.01	2015	05/06/2015	No	51	4	1	Control	2015_4C	high	BUBIBI
Chick	C433.01	2015	15/06/2015	No	61	10	1	Control	2015_4C	high	BUBIBI
Nest	C511.01	2015	22/04/2015	No	7	1	1	Control	2015_5C	low	EGRGAR
Nest	C511.01	2015	23/04/2015	No	8	1	1	Control	2015_5C	low	EGRGAR
Nest	C511.01	2015	29/04/2015	No	14	6	1	Control	2015_5C	low	EGRGAR
Nest	C511.01	2015	05/05/2015	No	20	6	1	Control	2015_5C	low	EGRGAR
Nest	C511.01	2015	07/05/2015	No	22	2	1	Control	2015_5C	low	EGRGAR
Nest	C511.01	2015	11/05/2015	No	26	4	1	Control	2015_5C	low	EGRGAR
Chick	C511.01	2015	18/05/2015	Yes	33	7	0	Control	2015_5C	low	EGRGAR
Nest	C52.1	2016	12/05/2016	No	6	6	1	Control	2016_5C	med	EGRGAR
Nest	C52.1	2016	17/05/2016	No	11	5	1	Control	2016_5C	med	EGRGAR
Nest	C52.1	2016	20/05/2016	No	14	3	1	Control	2016_5C	med	EGRGAR
Nest	C52.1	2016	24/05/2016	No	18	4	1	Control	2016_5C	med	EGRGAR
Nest	C52.1	2016	27/05/2016	No	21	3	1	Control	2016_5C	med	EGRGAR
Nest	C52.1	2016	30/05/2016	No	24	3	1	Control	2016_5C	med	EGRGAR
Nest	C52.1	2016	02/06/2016	Yes	27	3	1	Control	2016_5C	med	EGRGAR
Chick	C52.1	2016	03/06/2016	Yes	28	1	1	Control	2016_5C	med	EGRGAR
Chick	C52.1	2016	06/06/2016	Yes	31	3	1	Control	2016_5C	med	EGRGAR
Chick	C52.1	2016	10/06/2016	Yes	35	4	1	Control	2016_5C	med	EGRGAR
Chick	C52.1	2016	13/06/2016	Yes	38	3	1	Control	2016_5C	med	EGRGAR
Chick	C52.1	2016	17/06/2016	No	42	4	1	Control	2016_5C	med	EGRGAR
Nest	C52.10	2016	12/05/2016	No	6	6	1	Control	2016_5C	med	BUBIBI
Nest	C52.10	2016	17/05/2016	No	11	5	1	Control	2016_5C	med	BUBIBI
Nest	C52.10	2016	20/05/2016	No	14	3	1	Control	2016_5C	med	BUBIBI
Nest	C52.10	2016	24/05/2016	No	18	4	1	Control	2016_5C	med	BUBIBI
Nest	C52.10	2016	27/05/2016	No	21	3	1	Control	2016_5C	med	BUBIBI
Nest	C52.10	2016	30/05/2016	No	24	3	1	Control	2016_5C	med	BUBIBI
Nest	C52.10	2016	02/06/2016	Yes	27	3	1	Control	2016_5C	med	BUBIBI
Nest	C52.10	2016	03/06/2016	Yes	28	1	1	Control	2016_5C	med	BUBIBI
Chick	C52.10	2016	06/06/2016	Yes	31	3	1	Control	2016_5C	med	BUBIBI
Chick	C52.10	2016	10/06/2016	Yes	35	4	1	Control	2016_5C	med	BUBIBI
Chick	C52.10	2016	13/06/2016	Yes	38	3	1	Control	2016_5C	med	BUBIBI
Nest	C52.11	2016	17/05/2016	No	11	5	1	Control	2016_5C	med	EGRGAR
Nest	C52.11	2016	20/05/2016	No	14	3	1	Control	2016_5C	med	EGRGAR
Nest	C52.11	2016	24/05/2016	No	18	4	1	Control	2016_5C	med	EGRGAR
Nest	C52.11	2016	27/05/2016	No	21	3	1	Control	2016_5C	med	EGRGAR
Nest	C52.11	2016	30/05/2016	No	24	3	1	Control	2016_5C	med	EGRGAR
Nest	C52.11	2016	02/06/2016	Yes	27	3	1	Control	2016_5C	med	EGRGAR
Nest	C52.11	2016	03/06/2016	Yes	28	1	1	Control	2016_5C	med	EGRGAR
Chick	C52.11	2016	06/06/2016	Yes	31	3	1	Control	2016_5C	med	EGRGAR
Chick	C52.11	2016	10/06/2016	Yes	35	4	1	Control	2016_5C	med	EGRGAR
Chick	C52.11	2016	13/06/2016	Yes	38	3	1	Control	2016_5C	med	EGRGAR
Chick	C52.11	2016	17/06/2016	No	42	4	1	Control	2016_5C	med	EGRGAR
Chick	C52.11	2016	21/06/2016	No	46	4	1	Control	2016_5C	med	EGRGAR
Nest	C52.3	2016	12/05/2016	No	6	6	1	Control	2016_5C	med	PLEFAL
Nest	C52.3	2016	17/05/2016	No	11	5	1	Control	2016_5C	med	PLEFAL
Nest	C52.3	2016	20/05/2016	No	14	3	1	Control	2016_5C	med	PLEFAL
Nest	C52.3	2016	24/05/2016	No	18	4	1	Control	2016_5C	med	PLEFAL
Nest	C52.3	2016	27/05/2016	No	21	3	1	Control	2016_5C	med	PLEFAL
Chick	C52.3	2016	30/05/2016	No	24	3	1	Control	2016_5C	med	PLEFAL
Nest	C52.4	2016	12/05/2016	No	6	6	1	Control	2016_5C	med	BUBIBI
Nest	C52.4	2016	17/05/2016	No	11	5	1	Control	2016_5C	med	BUBIBI
Nest	C52.4	2016	20/05/2016	No	14	3	1	Control	2016_5C	med	BUBIBI
Nest	C52.4	2016	24/05/2016	No	18	4	1	Control	2016_5C	med	BUBIBI
Nest	C52.4	2016	27/05/2016	No	21	3	1	Control	2016_5C	med	BUBIBI
Chick	C52.4	2016	30/05/2016	No	24	3	1	Control	2016_5C	med	BUBIBI
Chick	C52.4	2016	02/06/2016	Yes	27	3	1	Control	2016_5C	med	BUBIBI
Chick	C52.4	2016	03/06/2016	Yes	28	1	1	Control	2016_5C	med	BUBIBI
Chick	C52.4	2016	06/06/2016	Yes	31	3	1	Control	2016_5C	med	BUBIBI
Chick	C52.4	2016	10/06/2016	Yes	35	4	1	Control	2016_5C	med	BUBIBI
Nest	C52.8	2016	12/05/2016	No	6	6	1	Control	2016_5C	med	BUBIBI
Nest	C52.8	2016	17/05/2016	No	11	5	1	Control	2016_5C	med	BUBIBI
Nest	C52.8	2016	20/05/2016	No	14	3	1	Control	2016_5C	med	BUBIBI
Nest	C52.8	2016	24/05/2016	No	18	4	1	Control	2016_5C	med	BUBIBI
Nest	C52.8	2016	27/05/2016	No	21	3	1	Control	2016_5C	med	BUBIBI
Nest	C52.8	2016	30/05/2016	No	24	3	1	Control	2016_5C	med	BUBIBI
Chick	C52.8	2016	02/06/2016	Yes	27	3	1	Control	2016_5C	med	BUBIBI
Chick	C52.8	2016	03/06/2016	Yes	28	1	1	Control	2016_5C	med	BUBIBI
Chick	C52.8	2016	06/06/2016	Yes	31	3	1	Control	2016_5C	med	BUBIBI
Chick	C52.8	2016	10/06/2016	Yes	35	4	1	Control	2016_5C	med	BUBIBI
Chick	C52.8	2016	13/06/2016	Yes	38	3	1	Control	2016_5C	med	BUBIBI
Chick	C52.8	2016	17/06/2016	No	42	4	1	Control	2016_5C	med	BUBIBI
Chick	C52.8	2016	21/06/2016	No	46	4	1	Control	2016_5C	med	BUBIBI
Nest	C52.9	2016	12/05/2016	No	6	6	1	Control	2016_5C	med	EGRGAR
Nest	C52.9	2016	17/05/2016	No	11	5	1	Control	2016_5C	med	EGRGAR
Nest	C52.9	2016	20/05/2016	No	14	3	1	Control	2016_5C	med	EGRGAR
Nest	C52.9	2016	24/05/2016	No	18	4	1	Control	2016_5C	med	EGRGAR
Chick	C52.9	2016	27/05/2016	No	21	3	1	Control	2016_5C	med	EGRGAR
Chick	C52.9	2016	30/05/2016	No	24	3	1	Control	2016_5C	med	EGRGAR
Chick	C52.9	2016	02/06/2016	Yes	27	3	1	Control	2016_5C	med	EGRGAR
Chick	C52.9	2016	03/06/2016	Yes	28	1	1	Control	2016_5C	med	EGRGAR
Chick	C52.9	2016	06/06/2016	Yes	31	3	1	Control	2016_5C	med	EGRGAR
Chick	C52.9	2016	10/06/2016	Yes	35	4	1	Control	2016_5C	med	EGRGAR
Nest	C522.01	2015	29/04/2015	No	14	6	1	Control	2015_5C	med	BUBIBI
Nest	C522.01	2015	05/05/2015	No	20	6	1	Control	2015_5C	med	BUBIBI
Nest	C522.01	2015	07/05/2015	No	22	2	1	Control	2015_5C	med	BUBIBI
Nest	C522.01	2015	11/05/2015	No	26	4	1	Control	2015_5C	med	BUBIBI
Nest	C522.01	2015	18/05/2015	Yes	33	7	1	Control	2015_5C	med	BUBIBI
Nest	C522.01	2015	20/05/2015	Yes	35	2	1	Control	2015_5C	med	BUBIBI
Nest	C522.01	2015	25/05/2015	Yes	40	5	1	Control	2015_5C	med	BUBIBI
Nest	C522.01	2015	29/05/2015	No	44	4	1	Control	2015_5C	med	BUBIBI
Nest	C522.01	2015	01/06/2015	No	47	3	1	Control	2015_5C	med	BUBIBI
Chick	C522.01	2015	05/06/2015	No	51	4	1	Control	2015_5C	med	BUBIBI
Chick	C522.01	2015	15/06/2015	No	61	10	1	Control	2015_5C	med	BUBIBI
Nest	C53.2	2016	12/05/2016	No	6	6	1	Control	2016_5C	high	BUBIBI
Nest	C53.2	2016	17/05/2016	No	11	5	1	Control	2016_5C	high	BUBIBI
Nest	C53.2	2016	20/05/2016	No	14	3	1	Control	2016_5C	high	BUBIBI
Nest	C53.2	2016	24/05/2016	No	18	4	1	Control	2016_5C	high	BUBIBI
Nest	C53.2	2016	27/05/2016	No	21	3	1	Control	2016_5C	high	BUBIBI
Nest	C53.2	2016	30/05/2016	No	24	3	1	Control	2016_5C	high	BUBIBI
Nest	C53.2	2016	02/06/2016	Yes	27	3	1	Control	2016_5C	high	BUBIBI
Nest	C53.2	2016	03/06/2016	Yes	28	1	1	Control	2016_5C	high	BUBIBI
Chick	C53.2	2016	06/06/2016	Yes	31	3	1	Control	2016_5C	high	BUBIBI
Chick	C53.2	2016	10/06/2016	Yes	35	4	1	Control	2016_5C	high	BUBIBI
Chick	C53.2	2016	13/06/2016	Yes	38	3	1	Control	2016_5C	high	BUBIBI
Chick	C53.2	2016	17/06/2016	No	42	4	1	Control	2016_5C	high	BUBIBI
Chick	C53.2	2016	21/06/2016	No	46	4	1	Control	2016_5C	high	BUBIBI
Nest	C53.5	2016	12/05/2016	No	6	6	1	Control	2016_5C	high	PLEFAL
Nest	C53.5	2016	17/05/2016	No	11	5	1	Control	2016_5C	high	PLEFAL
Nest	C53.5	2016	20/05/2016	No	14	3	1	Control	2016_5C	high	PLEFAL
Nest	C53.5	2016	24/05/2016	No	18	4	1	Control	2016_5C	high	PLEFAL
Nest	C53.5	2016	27/05/2016	No	21	3	1	Control	2016_5C	high	PLEFAL
Nest	C53.5	2016	30/05/2016	No	24	3	1	Control	2016_5C	high	PLEFAL
Nest	C53.5	2016	02/06/2016	Yes	27	3	1	Control	2016_5C	high	PLEFAL
Chick	C53.5	2016	03/06/2016	Yes	28	1	1	Control	2016_5C	high	PLEFAL
Chick	C53.5	2016	06/06/2016	Yes	31	3	1	Control	2016_5C	high	PLEFAL
Chick	C53.5	2016	10/06/2016	Yes	35	4	1	Control	2016_5C	high	PLEFAL
Chick	C53.5	2016	13/06/2016	Yes	38	3	1	Control	2016_5C	high	PLEFAL
Chick	C53.5	2016	17/06/2016	No	42	4	1	Control	2016_5C	high	PLEFAL
Nest	C53.6	2016	12/05/2016	No	6	6	1	Control	2016_5C	high	PLEFAL
Nest	C53.6	2016	17/05/2016	No	11	5	1	Control	2016_5C	high	PLEFAL
Nest	C53.6	2016	20/05/2016	No	14	3	1	Control	2016_5C	high	PLEFAL
Chick	C53.6	2016	24/05/2016	No	18	4	1	Control	2016_5C	high	PLEFAL
Chick	C53.6	2016	27/05/2016	No	21	3	1	Control	2016_5C	high	PLEFAL
Chick	C53.6	2016	30/05/2016	No	24	3	1	Control	2016_5C	high	PLEFAL
Chick	C53.6	2016	02/06/2016	Yes	27	3	1	Control	2016_5C	high	PLEFAL
Nest	C53.7	2016	12/05/2016	No	6	6	1	Control	2016_5C	high	PLEFAL
Nest	C53.7	2016	17/05/2016	No	11	5	1	Control	2016_5C	high	PLEFAL
Nest	C53.7	2016	20/05/2016	No	14	3	1	Control	2016_5C	high	PLEFAL
Nest	C53.7	2016	24/05/2016	No	18	4	1	Control	2016_5C	high	PLEFAL
Nest	C53.7	2016	27/05/2016	No	21	3	1	Control	2016_5C	high	PLEFAL
Chick	C53.7	2016	30/05/2016	No	24	3	1	Control	2016_5C	high	PLEFAL
Chick	C53.7	2016	02/06/2016	Yes	27	3	1	Control	2016_5C	high	PLEFAL
Chick	C53.7	2016	03/06/2016	Yes	28	1	1	Control	2016_5C	high	PLEFAL
Chick	C53.7	2016	06/06/2016	Yes	31	3	1	Control	2016_5C	high	PLEFAL
Chick	C53.7	2016	10/06/2016	Yes	35	4	1	Control	2016_5C	high	PLEFAL
Chick	C53.7	2016	13/06/2016	Yes	38	3	1	Control	2016_5C	high	PLEFAL
Nest	C532.01	2015	22/04/2015	No	7	1	1	Control	2015_5C	med	EGRGAR
Nest	C532.01	2015	29/04/2015	No	14	7	1	Control	2015_5C	med	EGRGAR
Nest	C532.01	2015	05/05/2015	No	20	6	1	Control	2015_5C	med	EGRGAR
Nest	C532.01	2015	07/05/2015	No	22	2	1	Control	2015_5C	med	EGRGAR
Nest	C532.01	2015	11/05/2015	No	26	4	1	Control	2015_5C	med	EGRGAR
Nest	C532.01	2015	18/05/2015	Yes	33	7	1	Control	2015_5C	med	EGRGAR
Chick	C532.01	2015	20/05/2015	Yes	35	2	1	Control	2015_5C	med	EGRGAR
Chick	C532.01	2015	25/05/2015	Yes	40	5	1	Control	2015_5C	med	EGRGAR
Chick	C532.01	2015	29/05/2015	No	44	4	1	Control	2015_5C	med	EGRGAR
Chick	C532.01	2015	01/06/2015	No	47	3	1	Control	2015_5C	med	EGRGAR
Nest	C61.1	2016	12/05/2016	No	6	6	1	Control	2016_6C	low	EGRGAR
Nest	C61.1	2016	17/05/2016	No	11	5	1	Control	2016_6C	low	EGRGAR
Nest	C61.1	2016	20/05/2016	No	14	3	1	Control	2016_6C	low	EGRGAR
Nest	C61.1	2016	24/05/2016	No	18	4	1	Control	2016_6C	low	EGRGAR
Nest	C61.1	2016	27/05/2016	No	21	3	1	Control	2016_6C	low	EGRGAR
Nest	C61.1	2016	30/05/2016	No	24	3	1	Control	2016_6C	low	EGRGAR
Nest	C61.1	2016	02/06/2016	Yes	27	3	0	Control	2016_6C	low	EGRGAR
Nest	C61.8	2016	12/05/2016	No	6	6	1	Control	2016_6C	low	EGRGAR
Nest	C61.8	2016	17/05/2016	No	11	5	1	Control	2016_6C	low	EGRGAR
Nest	C61.8	2016	20/05/2016	No	14	3	1	Control	2016_6C	low	EGRGAR
Nest	C61.8	2016	24/05/2016	No	18	4	0	Control	2016_6C	low	EGRGAR
Nest	C62.2	2016	12/05/2016	No	6	6	1	Control	2016_6C	med	EGRGAR
Nest	C62.2	2016	17/05/2016	No	11	5	1	Control	2016_6C	med	EGRGAR
Nest	C62.2	2016	20/05/2016	No	14	3	1	Control	2016_6C	med	EGRGAR
Chick	C62.2	2016	24/05/2016	No	18	4	1	Control	2016_6C	med	EGRGAR
Chick	C62.2	2016	27/05/2016	No	21	3	1	Control	2016_6C	med	EGRGAR
Chick	C62.2	2016	30/05/2016	No	24	3	1	Control	2016_6C	med	EGRGAR
Chick	C62.2	2016	02/06/2016	Yes	27	3	1	Control	2016_6C	med	EGRGAR
Chick	C62.2	2016	03/06/2016	Yes	28	1	1	Control	2016_6C	med	EGRGAR
Chick	C62.2	2016	06/06/2016	Yes	31	3	1	Control	2016_6C	med	EGRGAR
Chick	C62.2	2016	10/06/2016	Yes	35	4	1	Control	2016_6C	med	EGRGAR
Nest	C62.3	2016	12/05/2016	No	6	6	1	Control	2016_6C	med	BUBIBI
Nest	C62.3	2016	17/05/2016	No	11	5	1	Control	2016_6C	med	BUBIBI
Nest	C62.3	2016	20/05/2016	No	14	3	1	Control	2016_6C	med	BUBIBI
Nest	C62.3	2016	24/05/2016	No	18	4	1	Control	2016_6C	med	BUBIBI
Nest	C62.3	2016	27/05/2016	No	21	3	1	Control	2016_6C	med	BUBIBI
Nest	C62.3	2016	30/05/2016	No	24	3	1	Control	2016_6C	med	BUBIBI
Nest	C62.3	2016	02/06/2016	Yes	27	3	1	Control	2016_6C	med	BUBIBI
Chick	C62.3	2016	03/06/2016	Yes	28	1	1	Control	2016_6C	med	BUBIBI
Chick	C62.3	2016	06/06/2016	Yes	31	3	1	Control	2016_6C	med	BUBIBI
Chick	C62.3	2016	10/06/2016	Yes	35	4	1	Control	2016_6C	med	BUBIBI
Chick	C62.3	2016	13/06/2016	Yes	38	3	1	Control	2016_6C	med	BUBIBI
Chick	C62.3	2016	17/06/2016	No	42	4	1	Control	2016_6C	med	BUBIBI
Chick	C62.3	2016	21/06/2016	No	46	4	1	Control	2016_6C	med	BUBIBI
Nest	C62.4	2016	12/05/2016	No	6	6	1	Control	2016_6C	med	BUBIBI
Nest	C62.4	2016	17/05/2016	No	11	5	1	Control	2016_6C	med	BUBIBI
Nest	C62.4	2016	20/05/2016	No	14	3	1	Control	2016_6C	med	BUBIBI
Nest	C62.4	2016	24/05/2016	No	18	4	1	Control	2016_6C	med	BUBIBI
Nest	C62.4	2016	27/05/2016	No	21	3	1	Control	2016_6C	med	BUBIBI
Nest	C62.4	2016	30/05/2016	No	24	3	1	Control	2016_6C	med	BUBIBI
Nest	C62.4	2016	02/06/2016	Yes	27	3	1	Control	2016_6C	med	BUBIBI
Nest	C62.4	2016	03/06/2016	Yes	28	1	1	Control	2016_6C	med	BUBIBI
Chick	C62.4	2016	06/06/2016	Yes	31	3	1	Control	2016_6C	med	BUBIBI
Chick	C62.4	2016	10/06/2016	Yes	35	4	1	Control	2016_6C	med	BUBIBI
Chick	C62.4	2016	13/06/2016	Yes	38	3	1	Control	2016_6C	med	BUBIBI
Chick	C62.4	2016	17/06/2016	No	42	4	1	Control	2016_6C	med	BUBIBI
Chick	C62.4	2016	21/06/2016	No	46	4	1	Control	2016_6C	med	BUBIBI
Nest	C622.01	2015	22/04/2015	No	7	1	1	Control	2015_6C	med	BUBIBI
Nest	C622.01	2015	23/04/2015	No	8	1	1	Control	2015_6C	med	BUBIBI
Nest	C622.01	2015	29/04/2015	No	14	6	1	Control	2015_6C	med	BUBIBI
Nest	C622.01	2015	05/05/2015	No	20	6	1	Control	2015_6C	med	BUBIBI
Nest	C622.01	2015	07/05/2015	No	22	2	1	Control	2015_6C	med	BUBIBI
Nest	C622.01	2015	11/05/2015	No	26	4	1	Control	2015_6C	med	BUBIBI
Nest	C622.01	2015	18/05/2015	Yes	33	7	1	Control	2015_6C	med	BUBIBI
Nest	C622.01	2015	20/05/2015	Yes	35	2	1	Control	2015_6C	med	BUBIBI
Nest	C622.01	2015	25/05/2015	Yes	40	5	1	Control	2015_6C	med	BUBIBI
Chick	C622.01	2015	29/05/2015	No	44	4	1	Control	2015_6C	med	BUBIBI
Chick	C622.01	2015	01/06/2015	No	47	3	1	Control	2015_6C	med	BUBIBI
Chick	C622.01	2015	05/06/2015	No	51	4	1	Control	2015_6C	med	BUBIBI
Nest	C622.02	2015	22/04/2015	No	7	1	1	Control	2015_6C	med	PLEFAL
Nest	C622.02	2015	23/04/2015	No	8	1	1	Control	2015_6C	med	PLEFAL
Nest	C622.02	2015	29/04/2015	No	14	6	1	Control	2015_6C	med	PLEFAL
Nest	C622.02	2015	05/05/2015	No	20	6	1	Control	2015_6C	med	PLEFAL
Nest	C622.02	2015	07/05/2015	No	22	2	1	Control	2015_6C	med	PLEFAL
Nest	C622.02	2015	11/05/2015	No	26	4	1	Control	2015_6C	med	PLEFAL
Chick	C622.02	2015	18/05/2015	Yes	33	7	1	Control	2015_6C	med	PLEFAL
Chick	C622.02	2015	20/05/2015	Yes	35	2	1	Control	2015_6C	med	PLEFAL
Nest	C622.03	2015	22/04/2015	No	7	1	1	Control	2015_6C	med	PLEFAL
Nest	C622.03	2015	23/04/2015	No	8	1	1	Control	2015_6C	med	PLEFAL
Nest	C622.03	2015	29/04/2015	No	14	6	1	Control	2015_6C	med	PLEFAL
Nest	C622.03	2015	05/05/2015	No	20	6	1	Control	2015_6C	med	PLEFAL
Nest	C622.03	2015	07/05/2015	No	22	2	1	Control	2015_6C	med	PLEFAL
Nest	C622.03	2015	11/05/2015	No	26	4	1	Control	2015_6C	med	PLEFAL
Chick	C622.03	2015	18/05/2015	Yes	33	7	1	Control	2015_6C	med	PLEFAL
Nest	C623.01	2015	22/04/2015	No	7	1	1	Control	2015_6C	high	BUBIBI
Nest	C623.01	2015	23/04/2015	No	8	1	1	Control	2015_6C	high	BUBIBI
Nest	C623.01	2015	29/04/2015	No	14	6	1	Control	2015_6C	high	BUBIBI
Nest	C623.01	2015	05/05/2015	No	20	6	1	Control	2015_6C	high	BUBIBI
Nest	C623.01	2015	07/05/2015	No	22	2	1	Control	2015_6C	high	BUBIBI
Nest	C623.01	2015	11/05/2015	No	26	4	1	Control	2015_6C	high	BUBIBI
Nest	C623.01	2015	18/05/2015	Yes	33	7	1	Control	2015_6C	high	BUBIBI
Nest	C623.01	2015	20/05/2015	Yes	35	2	1	Control	2015_6C	high	BUBIBI
Nest	C623.01	2015	25/05/2015	Yes	40	5	1	Control	2015_6C	high	BUBIBI
Nest	C623.01	2015	29/05/2015	No	44	4	1	Control	2015_6C	high	BUBIBI
Nest	C623.01	2015	01/06/2015	No	47	3	1	Control	2015_6C	high	BUBIBI
Nest	C623.01	2015	05/06/2015	No	51	4	1	Control	2015_6C	high	BUBIBI
Nest	C623.01	2015	15/06/2015	No	61	10	0	Control	2015_6C	high	BUBIBI
Nest	C63.5	2016	12/05/2016	No	6	6	1	Control	2016_6C	high	PLEFAL
Nest	C63.5	2016	17/05/2016	No	11	5	0	Control	2016_6C	high	PLEFAL
Nest	C63.6	2016	12/05/2016	No	6	6	1	Control	2016_6C	high	PLEFAL
Nest	C63.6	2016	17/05/2016	No	11	5	1	Control	2016_6C	high	PLEFAL
Nest	C63.6	2016	20/05/2016	No	14	3	0	Control	2016_6C	high	PLEFAL
Nest	C63.7	2016	12/05/2016	No	6	6	1	Control	2016_6C	high	BUBIBI
Nest	C63.7	2016	17/05/2016	No	11	5	1	Control	2016_6C	high	BUBIBI
Nest	C63.7	2016	20/05/2016	No	14	3	1	Control	2016_6C	high	BUBIBI
Nest	C63.7	2016	24/05/2016	No	18	4	1	Control	2016_6C	high	BUBIBI
Nest	C63.7	2016	27/05/2016	No	21	3	1	Control	2016_6C	high	BUBIBI
Nest	C63.7	2016	30/05/2016	No	24	3	1	Control	2016_6C	high	BUBIBI
Nest	C63.7	2016	02/06/2016	Yes	27	3	1	Control	2016_6C	high	BUBIBI
Chick	C63.7	2016	03/06/2016	Yes	28	1	1	Control	2016_6C	high	BUBIBI
Chick	C63.7	2016	06/06/2016	Yes	31	3	1	Control	2016_6C	high	BUBIBI
Chick	C63.7	2016	10/06/2016	Yes	35	4	1	Control	2016_6C	high	BUBIBI
Chick	C63.7	2016	13/06/2016	Yes	38	3	1	Control	2016_6C	high	BUBIBI
Nest	C631.01	2015	22/04/2015	No	7	1	1	Control	2015_6C	low	PLEFAL
Nest	C631.01	2015	23/04/2015	No	8	1	1	Control	2015_6C	low	PLEFAL
Nest	C631.01	2015	29/04/2015	No	14	6	1	Control	2015_6C	low	PLEFAL
Nest	C631.01	2015	05/05/2015	No	20	6	1	Control	2015_6C	low	PLEFAL
Chick	C631.01	2015	07/05/2015	No	22	2	1	Control	2015_6C	low	PLEFAL
Chick	C631.01	2015	11/05/2015	No	26	4	1	Control	2015_6C	low	PLEFAL
Chick	C631.01	2015	18/05/2015	Yes	33	7	1	Control	2015_6C	low	PLEFAL
Nest	C631.02	2015	22/04/2015	No	7	1	1	Control	2015_6C	low	PLEFAL
Nest	C631.02	2015	23/04/2015	No	8	1	1	Control	2015_6C	low	PLEFAL
Nest	C631.02	2015	29/04/2015	No	14	6	1	Control	2015_6C	low	PLEFAL
Nest	C631.02	2015	05/05/2015	No	20	6	1	Control	2015_6C	low	PLEFAL
Nest	C631.02	2015	07/05/2015	No	22	2	1	Control	2015_6C	low	PLEFAL
Nest	C631.02	2015	11/05/2015	No	26	4	1	Control	2015_6C	low	PLEFAL
Chick	C631.02	2015	18/05/2015	Yes	33	7	1	Control	2015_6C	low	PLEFAL
Chick	C631.02	2015	20/05/2015	Yes	35	2	1	Control	2015_6C	low	PLEFAL
Chick	C631.02	2015	25/05/2015	Yes	40	5	0	Control	2015_6C	low	PLEFAL
Nest	C632.01	2015	22/04/2015	No	7	1	1	Control	2015_6C	med	BUBIBI
Nest	C632.01	2015	23/04/2015	No	8	1	1	Control	2015_6C	med	BUBIBI
Nest	C632.01	2015	29/04/2015	No	14	6	1	Control	2015_6C	med	BUBIBI
Nest	C632.01	2015	05/05/2015	No	20	6	1	Control	2015_6C	med	BUBIBI
Nest	C632.01	2015	07/05/2015	No	22	2	1	Control	2015_6C	med	BUBIBI
Nest	C632.01	2015	11/05/2015	No	26	4	1	Control	2015_6C	med	BUBIBI
Nest	C632.01	2015	18/05/2015	Yes	33	7	1	Control	2015_6C	med	BUBIBI
Chick	C632.01	2015	20/05/2015	Yes	35	2	1	Control	2015_6C	med	BUBIBI
Chick	C632.01	2015	25/05/2015	Yes	40	5	1	Control	2015_6C	med	BUBIBI
Chick	C632.01	2015	29/05/2015	No	44	4	1	Control	2015_6C	med	BUBIBI
Chick	C632.01	2015	01/06/2015	No	47	3	1	Control	2015_6C	med	BUBIBI
Nest	C632.02	2015	22/04/2015	No	7	1	1	Control	2015_6C	med	BUBIBI
Nest	C632.02	2015	23/04/2015	No	8	1	1	Control	2015_6C	med	BUBIBI
Nest	C632.02	2015	29/04/2015	No	14	6	1	Control	2015_6C	med	BUBIBI
Nest	C632.02	2015	05/05/2015	No	20	6	1	Control	2015_6C	med	BUBIBI
Nest	C632.02	2015	07/05/2015	No	22	2	1	Control	2015_6C	med	BUBIBI
Nest	C632.02	2015	11/05/2015	No	26	4	1	Control	2015_6C	med	BUBIBI
Nest	C632.02	2015	18/05/2015	Yes	33	7	1	Control	2015_6C	med	BUBIBI
Nest	C632.02	2015	20/05/2015	Yes	35	2	1	Control	2015_6C	med	BUBIBI
Nest	C632.02	2015	25/05/2015	Yes	40	5	1	Control	2015_6C	med	BUBIBI
Chick	C632.02	2015	29/05/2015	No	44	4	1	Control	2015_6C	med	BUBIBI
Chick	C632.02	2015	01/06/2015	No	47	3	1	Control	2015_6C	med	BUBIBI
Chick	C632.02	2015	05/06/2015	No	51	4	1	Control	2015_6C	med	BUBIBI
Nest	C71.1	2016	12/05/2016	No	6	6	1	Control	2016_7C	low	EGRGAR
Nest	C71.1	2016	17/05/2016	No	11	5	1	Control	2016_7C	low	EGRGAR
Nest	C71.1	2016	20/05/2016	No	14	3	1	Control	2016_7C	low	EGRGAR
Nest	C71.1	2016	24/05/2016	No	18	4	1	Control	2016_7C	low	EGRGAR
Nest	C71.1	2016	27/05/2016	No	21	3	0	Control	2016_7C	low	EGRGAR
Nest	C71.2	2016	12/05/2016	No	6	6	1	Control	2016_7C	low	BUBIBI
Nest	C71.2	2016	17/05/2016	No	11	5	1	Control	2016_7C	low	BUBIBI
Nest	C71.2	2016	20/05/2016	No	14	3	1	Control	2016_7C	low	BUBIBI
Nest	C71.2	2016	24/05/2016	No	18	4	1	Control	2016_7C	low	BUBIBI
Nest	C71.2	2016	27/05/2016	No	21	3	1	Control	2016_7C	low	BUBIBI
Chick	C71.2	2016	02/06/2016	Yes	27	6	1	Control	2016_7C	low	BUBIBI
Chick	C71.2	2016	03/06/2016	Yes	28	1	1	Control	2016_7C	low	BUBIBI
Chick	C71.2	2016	06/06/2016	Yes	31	3	1	Control	2016_7C	low	BUBIBI
Chick	C71.2	2016	10/06/2016	Yes	35	4	1	Control	2016_7C	low	BUBIBI
Chick	C71.2	2016	13/06/2016	Yes	38	3	1	Control	2016_7C	low	BUBIBI
Nest	C72.3	2016	12/05/2016	No	6	6	1	Control	2016_7C	med	PLEFAL
Nest	C72.3	2016	17/05/2016	No	11	5	1	Control	2016_7C	med	PLEFAL
Nest	C72.3	2016	20/05/2016	No	14	3	1	Control	2016_7C	med	PLEFAL
Nest	C72.3	2016	24/05/2016	No	18	4	1	Control	2016_7C	med	PLEFAL
Nest	C72.3	2016	27/05/2016	No	21	3	0	Control	2016_7C	med	PLEFAL
Nest	C72.6	2016	12/05/2016	No	6	6	1	Control	2016_7C	med	BUBIBI
Nest	C72.6	2016	17/05/2016	No	11	5	1	Control	2016_7C	med	BUBIBI
Nest	C72.6	2016	20/05/2016	No	14	3	1	Control	2016_7C	med	BUBIBI
Nest	C72.6	2016	24/05/2016	No	18	4	1	Control	2016_7C	med	BUBIBI
Nest	C72.6	2016	27/05/2016	No	21	3	1	Control	2016_7C	med	BUBIBI
Nest	C72.6	2016	30/05/2016	No	24	3	1	Control	2016_7C	med	BUBIBI
Nest	C72.6	2016	02/06/2016	Yes	27	3	1	Control	2016_7C	med	BUBIBI
Nest	C72.6	2016	03/06/2016	Yes	28	1	1	Control	2016_7C	med	BUBIBI
Nest	C72.6	2016	06/06/2016	Yes	31	3	1	Control	2016_7C	med	BUBIBI
Chick	C72.6	2016	10/06/2016	Yes	35	4	0	Control	2016_7C	med	BUBIBI
Nest	C72.7	2016	24/05/2016	No	18	4	1	Control	2016_7C	med	EGRGAR
Nest	C72.7	2016	27/05/2016	No	21	3	1	Control	2016_7C	med	EGRGAR
Nest	C72.7	2016	30/05/2016	No	24	3	1	Control	2016_7C	med	EGRGAR
Nest	C72.7	2016	02/06/2016	Yes	27	3	1	Control	2016_7C	med	EGRGAR
Chick	C72.7	2016	03/06/2016	Yes	28	1	1	Control	2016_7C	med	EGRGAR
Chick	C72.7	2016	06/06/2016	Yes	31	3	1	Control	2016_7C	med	EGRGAR
Chick	C72.7	2016	10/06/2016	Yes	35	4	1	Control	2016_7C	med	EGRGAR
Chick	C72.7	2016	13/06/2016	Yes	38	3	1	Control	2016_7C	med	EGRGAR
Nest	C721.01	2015	22/04/2015	No	7	1	1	Control	2015_7C	low	PLEFAL
Nest	C721.01	2015	23/04/2015	No	8	1	1	Control	2015_7C	low	PLEFAL
Nest	C721.01	2015	29/04/2015	No	14	6	1	Control	2015_7C	low	PLEFAL
Nest	C721.01	2015	05/05/2015	No	20	6	1	Control	2015_7C	low	PLEFAL
Nest	C721.01	2015	07/05/2015	No	22	2	1	Control	2015_7C	low	PLEFAL
Nest	C721.01	2015	11/05/2015	No	26	4	1	Control	2015_7C	low	PLEFAL
Nest	C721.01	2015	18/05/2015	Yes	33	7	1	Control	2015_7C	low	PLEFAL
Chick	C721.01	2015	20/05/2015	Yes	35	2	1	Control	2015_7C	low	PLEFAL
Chick	C721.01	2015	25/05/2015	Yes	40	5	1	Control	2015_7C	low	PLEFAL
Nest	C721.02	2015	22/04/2015	No	7	1	1	Control	2015_7C	low	EGRGAR
Nest	C721.02	2015	23/04/2015	No	8	1	1	Control	2015_7C	low	EGRGAR
Nest	C721.02	2015	29/04/2015	No	14	6	1	Control	2015_7C	low	EGRGAR
Nest	C721.02	2015	05/05/2015	No	20	6	1	Control	2015_7C	low	EGRGAR
Nest	C721.02	2015	07/05/2015	No	22	2	1	Control	2015_7C	low	EGRGAR
Nest	C721.02	2015	11/05/2015	No	26	4	0	Control	2015_7C	low	EGRGAR
Nest	C722.01	2015	22/04/2015	No	7	1	1	Control	2015_7C	med	BUBIBI
Nest	C722.01	2015	23/04/2015	No	8	1	1	Control	2015_7C	med	BUBIBI
Nest	C722.01	2015	29/04/2015	No	14	6	1	Control	2015_7C	med	BUBIBI
Nest	C722.01	2015	05/05/2015	No	20	6	1	Control	2015_7C	med	BUBIBI
Nest	C722.01	2015	07/05/2015	No	22	2	1	Control	2015_7C	med	BUBIBI
Nest	C722.01	2015	11/05/2015	No	26	4	1	Control	2015_7C	med	BUBIBI
Nest	C722.01	2015	18/05/2015	Yes	33	7	1	Control	2015_7C	med	BUBIBI
Nest	C722.01	2015	20/05/2015	Yes	35	2	1	Control	2015_7C	med	BUBIBI
Chick	C722.01	2015	25/05/2015	Yes	40	5	1	Control	2015_7C	med	BUBIBI
Chick	C722.01	2015	29/05/2015	No	44	4	1	Control	2015_7C	med	BUBIBI
Chick	C722.01	2015	01/06/2015	No	47	3	1	Control	2015_7C	med	BUBIBI
Nest	C722.02	2015	05/05/2015	No	20	6	1	Control	2015_7C	med	BUBIBI
Nest	C722.02	2015	07/05/2015	No	22	2	1	Control	2015_7C	med	BUBIBI
Nest	C722.02	2015	11/05/2015	No	26	4	1	Control	2015_7C	med	BUBIBI
Nest	C722.02	2015	18/05/2015	Yes	33	7	1	Control	2015_7C	med	BUBIBI
Nest	C722.02	2015	20/05/2015	Yes	35	2	1	Control	2015_7C	med	BUBIBI
Nest	C722.02	2015	25/05/2015	Yes	40	5	1	Control	2015_7C	med	BUBIBI
Nest	C722.02	2015	29/05/2015	No	44	4	1	Control	2015_7C	med	BUBIBI
Nest	C722.02	2015	01/06/2015	No	47	3	1	Control	2015_7C	med	BUBIBI
Chick	C722.02	2015	05/06/2015	No	51	4	1	Control	2015_7C	med	BUBIBI
Chick	C722.02	2015	15/06/2015	No	61	10	1	Control	2015_7C	med	BUBIBI
Nest	C73.4	2016	12/05/2016	No	6	6	1	Control	2016_7C	high	BUBIBI
Nest	C73.4	2016	17/05/2016	No	11	5	1	Control	2016_7C	high	BUBIBI
Nest	C73.4	2016	20/05/2016	No	14	3	1	Control	2016_7C	high	BUBIBI
Nest	C73.4	2016	24/05/2016	No	18	4	1	Control	2016_7C	high	BUBIBI
Nest	C73.4	2016	27/05/2016	No	21	3	1	Control	2016_7C	high	BUBIBI
Nest	C73.4	2016	30/05/2016	No	24	3	1	Control	2016_7C	high	BUBIBI
Nest	C73.4	2016	02/06/2016	Yes	27	3	1	Control	2016_7C	high	BUBIBI
Nest	C73.4	2016	03/06/2016	Yes	28	1	1	Control	2016_7C	high	BUBIBI
Nest	C73.4	2016	06/06/2016	Yes	31	3	1	Control	2016_7C	high	BUBIBI
Nest	C73.4	2016	10/06/2016	Yes	35	4	1	Control	2016_7C	high	BUBIBI
Chick	C73.4	2016	13/06/2016	Yes	38	3	1	Control	2016_7C	high	BUBIBI
Chick	C73.4	2016	17/06/2016	No	42	4	1	Control	2016_7C	high	BUBIBI
Chick	C73.4	2016	21/06/2016	No	46	4	1	Control	2016_7C	high	BUBIBI
Nest	C73.5	2016	12/05/2016	No	6	6	1	Control	2016_7C	high	PLEFAL
Nest	C73.5	2016	17/05/2016	No	11	5	1	Control	2016_7C	high	PLEFAL
Chick	C73.5	2016	20/05/2016	No	14	3	1	Control	2016_7C	high	PLEFAL
Chick	C73.5	2016	24/05/2016	No	18	4	1	Control	2016_7C	high	PLEFAL
Chick	C73.5	2016	27/05/2016	No	21	3	1	Control	2016_7C	high	PLEFAL
Chick	C73.5	2016	30/05/2016	No	24	3	1	Control	2016_7C	high	PLEFAL
Chick	C73.5	2016	02/06/2016	Yes	27	3	1	Control	2016_7C	high	PLEFAL
Nest	C73.8	2016	24/05/2016	No	18	4	1	Control	2016_7C	high	BUBIBI
Nest	C73.8	2016	27/05/2016	No	21	3	1	Control	2016_7C	high	BUBIBI
Nest	C73.8	2016	30/05/2016	No	24	3	1	Control	2016_7C	high	BUBIBI
Nest	C73.8	2016	02/06/2016	Yes	27	3	1	Control	2016_7C	high	BUBIBI
Nest	C73.8	2016	03/06/2016	Yes	28	1	1	Control	2016_7C	high	BUBIBI
Nest	C73.8	2016	06/06/2016	Yes	31	3	1	Control	2016_7C	high	BUBIBI
Chick	C73.8	2016	10/06/2016	Yes	35	4	1	Control	2016_7C	high	BUBIBI
Chick	C73.8	2016	13/06/2016	Yes	38	3	1	Control	2016_7C	high	BUBIBI
Chick	C73.8	2016	17/06/2016	No	42	4	1	Control	2016_7C	high	BUBIBI
Nest	C732.01	2015	22/04/2015	No	7	1	1	Control	2015_7C	med	EGRGAR
Nest	C732.01	2015	23/04/2015	No	8	1	1	Control	2015_7C	med	EGRGAR
Nest	C732.01	2015	29/04/2015	No	14	6	1	Control	2015_7C	med	EGRGAR
Nest	C732.01	2015	05/05/2015	No	20	6	1	Control	2015_7C	med	EGRGAR
Nest	C732.01	2015	07/05/2015	No	22	2	1	Control	2015_7C	med	EGRGAR
Nest	C732.01	2015	11/05/2015	No	26	4	1	Control	2015_7C	med	EGRGAR
Nest	C732.01	2015	18/05/2015	Yes	33	7	1	Control	2015_7C	med	EGRGAR
Chick	C732.01	2015	20/05/2015	Yes	35	2	1	Control	2015_7C	med	EGRGAR
Chick	C732.01	2015	25/05/2015	Yes	40	5	1	Control	2015_7C	med	EGRGAR
Chick	C732.01	2015	29/05/2015	No	44	4	1	Control	2015_7C	med	EGRGAR
Chick	C732.01	2015	01/06/2015	No	47	3	1	Control	2015_7C	med	EGRGAR
Nest	C733.01	2015	22/04/2015	No	7	1	1	Control	2015_7C	high	BUBIBI
Nest	C733.01	2015	23/04/2015	No	8	1	1	Control	2015_7C	high	BUBIBI
Nest	C733.01	2015	29/04/2015	No	14	6	1	Control	2015_7C	high	BUBIBI
Nest	C733.01	2015	05/05/2015	No	20	6	1	Control	2015_7C	high	BUBIBI
Nest	C733.01	2015	07/05/2015	No	22	2	1	Control	2015_7C	high	BUBIBI
Nest	C733.01	2015	11/05/2015	No	26	4	1	Control	2015_7C	high	BUBIBI
Nest	C733.01	2015	18/05/2015	Yes	33	7	1	Control	2015_7C	high	BUBIBI
Nest	C733.01	2015	20/05/2015	Yes	35	2	1	Control	2015_7C	high	BUBIBI
Nest	C733.01	2015	25/05/2015	Yes	40	5	1	Control	2015_7C	high	BUBIBI
Chick	C733.01	2015	29/05/2015	No	44	4	1	Control	2015_7C	high	BUBIBI
Chick	C733.01	2015	01/06/2015	No	47	3	1	Control	2015_7C	high	BUBIBI
Chick	C733.01	2015	05/06/2015	No	51	4	1	Control	2015_7C	high	BUBIBI
Nest	C811.01	2015	22/04/2015	No	7	1	1	Control	2015_8C	low	EGRGAR
Nest	C811.01	2015	23/04/2015	No	8	1	1	Control	2015_8C	low	EGRGAR
Nest	C811.01	2015	29/04/2015	No	14	6	1	Control	2015_8C	low	EGRGAR
Nest	C811.01	2015	05/05/2015	No	20	6	1	Control	2015_8C	low	EGRGAR
Nest	C811.01	2015	07/05/2015	No	22	2	1	Control	2015_8C	low	EGRGAR
Nest	C811.01	2015	11/05/2015	No	26	4	1	Control	2015_8C	low	EGRGAR
Chick	C811.01	2015	18/05/2015	Yes	33	7	0	Control	2015_8C	low	EGRGAR
Nest	C812.01	2015	22/04/2015	No	7	1	1	Control	2015_8C	med	BUBIBI
Nest	C812.01	2015	23/04/2015	No	8	1	1	Control	2015_8C	med	BUBIBI
Nest	C812.01	2015	29/04/2015	No	14	6	1	Control	2015_8C	med	BUBIBI
Nest	C812.01	2015	05/05/2015	No	20	6	1	Control	2015_8C	med	BUBIBI
Nest	C812.01	2015	07/05/2015	No	22	2	1	Control	2015_8C	med	BUBIBI
Nest	C812.01	2015	11/05/2015	No	26	4	1	Control	2015_8C	med	BUBIBI
Nest	C812.01	2015	18/05/2015	Yes	33	7	1	Control	2015_8C	med	BUBIBI
Nest	C812.01	2015	20/05/2015	Yes	35	2	1	Control	2015_8C	med	BUBIBI
Nest	C812.01	2015	25/05/2015	Yes	40	5	1	Control	2015_8C	med	BUBIBI
Chick	C812.01	2015	29/05/2015	No	44	4	1	Control	2015_8C	med	BUBIBI
Chick	C812.01	2015	01/06/2015	No	47	3	1	Control	2015_8C	med	BUBIBI
Chick	C812.01	2015	05/06/2015	No	51	4	1	Control	2015_8C	med	BUBIBI
Chick	C812.01	2015	15/06/2015	No	61	10	1	Control	2015_8C	med	BUBIBI
Nest	C812.02	2015	22/04/2015	No	7	1	1	Control	2015_8C	med	BUBIBI
Nest	C812.02	2015	23/04/2015	No	8	1	1	Control	2015_8C	med	BUBIBI
Nest	C812.02	2015	29/04/2015	No	14	6	1	Control	2015_8C	med	BUBIBI
Nest	C812.02	2015	05/05/2015	No	20	6	1	Control	2015_8C	med	BUBIBI
Nest	C812.02	2015	07/05/2015	No	22	2	1	Control	2015_8C	med	BUBIBI
Nest	C812.02	2015	11/05/2015	No	26	4	1	Control	2015_8C	med	BUBIBI
Nest	C812.02	2015	18/05/2015	Yes	33	7	0	Control	2015_8C	med	BUBIBI
Nest	C813.01	2015	22/04/2015	No	7	1	1	Control	2015_8C	high	BUBIBI
Nest	C813.01	2015	29/04/2015	No	14	7	1	Control	2015_8C	high	BUBIBI
Nest	C813.01	2015	05/05/2015	No	20	6	1	Control	2015_8C	high	BUBIBI
Nest	C813.01	2015	07/05/2015	No	22	2	1	Control	2015_8C	high	BUBIBI
Nest	C813.01	2015	11/05/2015	No	26	4	1	Control	2015_8C	high	BUBIBI
Nest	C813.01	2015	18/05/2015	Yes	33	7	1	Control	2015_8C	high	BUBIBI
Nest	C813.01	2015	20/05/2015	Yes	35	2	1	Control	2015_8C	high	BUBIBI
Nest	C813.01	2015	25/05/2015	Yes	40	5	0	Control	2015_8C	high	BUBIBI
Nest	C82.1	2016	12/05/2016	No	6	6	1	Control	2016_8C	med	EGRGAR
Nest	C82.1	2016	17/05/2016	No	11	5	1	Control	2016_8C	med	EGRGAR
Nest	C82.1	2016	20/05/2016	No	14	3	1	Control	2016_8C	med	EGRGAR
Nest	C82.1	2016	24/05/2016	No	18	4	1	Control	2016_8C	med	EGRGAR
Nest	C82.1	2016	27/05/2016	No	21	3	0	Control	2016_8C	med	EGRGAR
Nest	C82.2	2016	12/05/2016	No	6	6	1	Control	2016_8C	med	BUBIBI
Nest	C82.2	2016	17/05/2016	No	11	5	1	Control	2016_8C	med	BUBIBI
Nest	C82.2	2016	20/05/2016	No	14	3	1	Control	2016_8C	med	BUBIBI
Nest	C82.2	2016	24/05/2016	No	18	4	1	Control	2016_8C	med	BUBIBI
Nest	C82.2	2016	27/05/2016	No	21	3	1	Control	2016_8C	med	BUBIBI
Chick	C82.2	2016	30/05/2016	No	24	3	1	Control	2016_8C	med	BUBIBI
Chick	C82.2	2016	02/06/2016	Yes	27	3	1	Control	2016_8C	med	BUBIBI
Chick	C82.2	2016	03/06/2016	Yes	28	1	1	Control	2016_8C	med	BUBIBI
Chick	C82.2	2016	06/06/2016	Yes	31	3	1	Control	2016_8C	med	BUBIBI
Chick	C82.2	2016	10/06/2016	Yes	35	4	1	Control	2016_8C	med	BUBIBI
Nest	C82.3	2016	12/05/2016	No	6	6	1	Control	2016_8C	med	PLEFAL
Nest	C82.3	2016	17/05/2016	No	11	5	1	Control	2016_8C	med	PLEFAL
Nest	C82.3	2016	20/05/2016	No	14	3	0	Control	2016_8C	med	PLEFAL
Nest	C82.4	2016	17/05/2016	No	11	5	1	Control	2016_8C	med	PLEFAL
Nest	C82.4	2016	20/05/2016	No	14	3	1	Control	2016_8C	med	PLEFAL
Nest	C82.4	2016	24/05/2016	No	18	4	1	Control	2016_8C	med	PLEFAL
Nest	C82.4	2016	27/05/2016	No	21	3	1	Control	2016_8C	med	PLEFAL
Nest	C82.4	2016	30/05/2016	No	24	3	1	Control	2016_8C	med	PLEFAL
Nest	C82.4	2016	02/06/2016	Yes	27	3	0	Control	2016_8C	med	PLEFAL
Nest	C822.01	2015	22/04/2015	No	7	1	1	Control	2015_8C	med	EGRGAR
Nest	C822.01	2015	23/04/2015	No	8	1	1	Control	2015_8C	med	EGRGAR
Nest	C822.01	2015	29/04/2015	No	14	6	1	Control	2015_8C	med	EGRGAR
Nest	C822.01	2015	05/05/2015	No	20	6	1	Control	2015_8C	med	EGRGAR
Nest	C822.01	2015	07/05/2015	No	22	2	0	Control	2015_8C	med	EGRGAR
Nest	C822.02	2015	22/04/2015	No	7	1	1	Control	2015_8C	med	BUBIBI
Nest	C822.02	2015	23/04/2015	No	8	1	1	Control	2015_8C	med	BUBIBI
Nest	C822.02	2015	29/04/2015	No	14	6	1	Control	2015_8C	med	BUBIBI
Nest	C822.02	2015	05/05/2015	No	20	6	1	Control	2015_8C	med	BUBIBI
Nest	C822.02	2015	07/05/2015	No	22	2	1	Control	2015_8C	med	BUBIBI
Nest	C822.02	2015	11/05/2015	No	26	4	1	Control	2015_8C	med	BUBIBI
Nest	C822.02	2015	18/05/2015	Yes	33	7	1	Control	2015_8C	med	BUBIBI
Chick	C822.02	2015	20/05/2015	Yes	35	2	1	Control	2015_8C	med	BUBIBI
Chick	C822.02	2015	25/05/2015	Yes	40	5	1	Control	2015_8C	med	BUBIBI
Chick	C822.02	2015	29/05/2015	No	44	4	1	Control	2015_8C	med	BUBIBI
Nest	C822.03	2015	22/04/2015	No	7	1	1	Control	2015_8C	med	EGRGAR
Nest	C822.03	2015	23/04/2015	No	8	1	1	Control	2015_8C	med	EGRGAR
Nest	C822.03	2015	29/04/2015	No	14	6	1	Control	2015_8C	med	EGRGAR
Nest	C822.03	2015	05/05/2015	No	20	6	1	Control	2015_8C	med	EGRGAR
Nest	C822.03	2015	07/05/2015	No	22	2	1	Control	2015_8C	med	EGRGAR
Nest	C822.03	2015	11/05/2015	No	26	4	1	Control	2015_8C	med	EGRGAR
Nest	C822.03	2015	18/05/2015	Yes	33	7	1	Control	2015_8C	med	EGRGAR
Chick	C822.03	2015	20/05/2015	Yes	35	2	1	Control	2015_8C	med	EGRGAR
Chick	C822.03	2015	25/05/2015	Yes	40	5	1	Control	2015_8C	med	EGRGAR
Chick	C822.03	2015	29/05/2015	No	44	4	1	Control	2015_8C	med	EGRGAR
Nest	C822.04	2015	05/05/2015	No	20	6	0	Control	2015_8C	med	BUBIBI
Nest	C823.01	2015	22/04/2015	No	7	1	1	Control	2015_8C	high	BUBIBI
Nest	C823.01	2015	23/04/2015	No	8	1	1	Control	2015_8C	high	BUBIBI
Nest	C823.01	2015	29/04/2015	No	14	6	1	Control	2015_8C	high	BUBIBI
Nest	C823.01	2015	05/05/2015	No	20	6	1	Control	2015_8C	high	BUBIBI
Nest	C823.01	2015	07/05/2015	No	22	2	1	Control	2015_8C	high	BUBIBI
Nest	C823.01	2015	11/05/2015	No	26	4	1	Control	2015_8C	high	BUBIBI
Nest	C823.01	2015	18/05/2015	Yes	33	7	1	Control	2015_8C	high	BUBIBI
Chick	C823.01	2015	20/05/2015	Yes	35	2	1	Control	2015_8C	high	BUBIBI
Chick	C823.01	2015	25/05/2015	Yes	40	5	1	Control	2015_8C	high	BUBIBI
Chick	C823.01	2015	29/05/2015	No	44	4	1	Control	2015_8C	high	BUBIBI
Chick	C823.01	2015	01/06/2015	No	47	3	1	Control	2015_8C	high	BUBIBI
Nest	C83.5	2016	17/05/2016	No	11	5	1	Control	2016_8C	high	EGRGAR
Nest	C83.5	2016	20/05/2016	No	14	3	1	Control	2016_8C	high	EGRGAR
Nest	C83.5	2016	24/05/2016	No	18	4	0	Control	2016_8C	high	EGRGAR
Nest	C832.01	2015	22/04/2015	No	7	1	1	Control	2015_8C	med	EGRGAR
Nest	C832.01	2015	23/04/2015	No	8	1	1	Control	2015_8C	med	EGRGAR
Nest	C832.01	2015	29/04/2015	No	14	6	1	Control	2015_8C	med	EGRGAR
Nest	C832.01	2015	05/05/2015	No	20	6	1	Control	2015_8C	med	EGRGAR
Nest	C832.01	2015	07/05/2015	No	22	2	1	Control	2015_8C	med	EGRGAR
Nest	C832.01	2015	11/05/2015	No	26	4	1	Control	2015_8C	med	EGRGAR
Chick	C832.01	2015	18/05/2015	Yes	33	7	1	Control	2015_8C	med	EGRGAR
Chick	C832.01	2015	20/05/2015	Yes	35	2	1	Control	2015_8C	med	EGRGAR
Chick	C832.01	2015	25/05/2015	Yes	40	5	1	Control	2015_8C	med	EGRGAR
Nest	C833.01	2015	22/04/2015	No	7	1	1	Control	2015_8C	high	BUBIBI
Nest	C833.01	2015	23/04/2015	No	8	1	1	Control	2015_8C	high	BUBIBI
Nest	C833.01	2015	29/04/2015	No	14	6	1	Control	2015_8C	high	BUBIBI
Nest	C833.01	2015	05/05/2015	No	20	6	1	Control	2015_8C	high	BUBIBI
Nest	C833.01	2015	07/05/2015	No	22	2	1	Control	2015_8C	high	BUBIBI
Nest	C833.01	2015	11/05/2015	No	26	4	1	Control	2015_8C	high	BUBIBI
Nest	C833.01	2015	18/05/2015	Yes	33	7	1	Control	2015_8C	high	BUBIBI
Chick	C833.01	2015	20/05/2015	Yes	35	2	1	Control	2015_8C	high	BUBIBI
Chick	C833.01	2015	25/05/2015	Yes	40	5	1	Control	2015_8C	high	BUBIBI
Nest	C833.02	2015	22/04/2015	No	7	1	1	Control	2015_8C	high	PLEFAL
Nest	C833.02	2015	23/04/2015	No	8	1	1	Control	2015_8C	high	PLEFAL
Nest	C833.02	2015	29/04/2015	No	14	6	1	Control	2015_8C	high	PLEFAL
Nest	C833.02	2015	05/05/2015	No	20	6	1	Control	2015_8C	high	PLEFAL
Nest	C833.02	2015	07/05/2015	No	22	2	1	Control	2015_8C	high	PLEFAL
Nest	C833.02	2015	11/05/2015	No	26	4	1	Control	2015_8C	high	PLEFAL
Nest	C833.02	2015	18/05/2015	Yes	33	7	1	Control	2015_8C	high	PLEFAL
Chick	C833.02	2015	20/05/2015	Yes	35	2	1	Control	2015_8C	high	PLEFAL
Chick	C833.02	2015	25/05/2015	Yes	40	5	1	Control	2015_8C	high	PLEFAL
Nest	C912.01	2015	23/04/2015	No	8	1	1	Control	2015_9C	med	EGRGAR
Nest	C912.01	2015	29/04/2015	No	14	6	1	Control	2015_9C	med	EGRGAR
Nest	C912.01	2015	05/05/2015	No	20	6	1	Control	2015_9C	med	EGRGAR
Nest	C912.01	2015	07/05/2015	No	22	2	1	Control	2015_9C	med	EGRGAR
Nest	C912.01	2015	11/05/2015	No	26	4	1	Control	2015_9C	med	EGRGAR
Nest	C912.01	2015	18/05/2015	Yes	33	7	1	Control	2015_9C	med	EGRGAR
Nest	C912.01	2015	20/05/2015	Yes	35	2	1	Control	2015_9C	med	EGRGAR
Nest	C912.01	2015	25/05/2015	Yes	40	5	1	Control	2015_9C	med	EGRGAR
Nest	C912.01	2015	29/05/2015	No	44	4	1	Control	2015_9C	med	EGRGAR
Chick	C912.01	2015	01/06/2015	No	47	3	1	Control	2015_9C	med	EGRGAR
Nest	C912.02	2015	23/04/2015	No	8	1	1	Control	2015_9C	med	PLEFAL
Nest	C912.02	2015	29/04/2015	No	14	6	1	Control	2015_9C	med	PLEFAL
Nest	C912.02	2015	05/05/2015	No	20	6	1	Control	2015_9C	med	PLEFAL
Nest	C912.02	2015	07/05/2015	No	22	2	1	Control	2015_9C	med	PLEFAL
Nest	C912.02	2015	11/05/2015	No	26	4	1	Control	2015_9C	med	PLEFAL
Nest	C912.03	2015	23/04/2015	No	8	1	1	Control	2015_9C	med	BUBIBI
Nest	C912.03	2015	29/04/2015	No	14	6	1	Control	2015_9C	med	BUBIBI
Nest	C912.03	2015	05/05/2015	No	20	6	1	Control	2015_9C	med	BUBIBI
Nest	C912.03	2015	07/05/2015	No	22	2	1	Control	2015_9C	med	BUBIBI
Nest	C912.03	2015	11/05/2015	No	26	4	1	Control	2015_9C	med	BUBIBI
Nest	C912.03	2015	18/05/2015	Yes	33	7	1	Control	2015_9C	med	BUBIBI
Nest	C912.03	2015	20/05/2015	Yes	35	2	1	Control	2015_9C	med	BUBIBI
Nest	C912.03	2015	25/05/2015	Yes	40	5	1	Control	2015_9C	med	BUBIBI
Nest	C912.03	2015	29/05/2015	No	44	4	1	Control	2015_9C	med	BUBIBI
Nest	C912.03	2015	01/06/2015	No	47	3	1	Control	2015_9C	med	BUBIBI
Chick	C912.03	2015	05/06/2015	No	51	4	1	Control	2015_9C	med	BUBIBI
Chick	C912.03	2015	15/06/2015	No	61	10	1	Control	2015_9C	med	BUBIBI
Nest	C913.01	2015	23/04/2015	No	8	1	1	Control	2015_9C	high	PLEFAL
Nest	C913.01	2015	29/04/2015	No	14	6	1	Control	2015_9C	high	PLEFAL
Nest	C913.01	2015	05/05/2015	No	20	6	1	Control	2015_9C	high	PLEFAL
Nest	C913.01	2015	07/05/2015	No	22	2	1	Control	2015_9C	high	PLEFAL
Nest	C913.01	2015	11/05/2015	No	26	4	1	Control	2015_9C	high	PLEFAL
Nest	C913.01	2015	18/05/2015	Yes	33	7	1	Control	2015_9C	high	PLEFAL
Chick	C913.01	2015	20/05/2015	Yes	35	2	1	Control	2015_9C	high	PLEFAL
Chick	C913.01	2015	25/05/2015	Yes	40	5	1	Control	2015_9C	high	PLEFAL
Chick	C913.01	2015	29/05/2015	No	44	4	1	Control	2015_9C	high	PLEFAL
Nest	C922.01	2015	23/04/2015	No	8	1	1	Control	2015_9C	med	BUBIBI
Nest	C922.01	2015	29/04/2015	No	14	6	1	Control	2015_9C	med	BUBIBI
Nest	C922.01	2015	05/05/2015	No	20	6	1	Control	2015_9C	med	BUBIBI
Nest	C922.01	2015	07/05/2015	No	22	2	1	Control	2015_9C	med	BUBIBI
Nest	C922.01	2015	11/05/2015	No	26	4	1	Control	2015_9C	med	BUBIBI
Nest	C922.01	2015	18/05/2015	Yes	33	7	1	Control	2015_9C	med	BUBIBI
Nest	C922.01	2015	20/05/2015	Yes	35	2	1	Control	2015_9C	med	BUBIBI
Nest	C922.01	2015	25/05/2015	Yes	40	5	1	Control	2015_9C	med	BUBIBI
Nest	C922.01	2015	29/05/2015	No	44	4	1	Control	2015_9C	med	BUBIBI
Nest	C922.01	2015	01/06/2015	No	47	3	0	Control	2015_9C	med	BUBIBI
Nest	C922.02	2015	23/04/2015	No	8	1	1	Control	2015_9C	med	EGRGAR
Nest	C922.02	2015	29/04/2015	No	14	6	1	Control	2015_9C	med	EGRGAR
Nest	C922.02	2015	05/05/2015	No	20	6	1	Control	2015_9C	med	EGRGAR
Nest	C922.02	2015	07/05/2015	No	22	2	1	Control	2015_9C	med	EGRGAR
Nest	C922.02	2015	11/05/2015	No	26	4	1	Control	2015_9C	med	EGRGAR
Nest	C922.02	2015	18/05/2015	Yes	33	7	1	Control	2015_9C	med	EGRGAR
Nest	C922.02	2015	20/05/2015	Yes	35	2	1	Control	2015_9C	med	EGRGAR
Nest	C922.02	2015	25/05/2015	Yes	40	5	1	Control	2015_9C	med	EGRGAR
Chick	C922.02	2015	29/05/2015	No	44	4	1	Control	2015_9C	med	EGRGAR
Nest	C922.03	2015	23/04/2015	No	8	1	1	Control	2015_9C	med	PLEFAL
Nest	C922.03	2015	29/04/2015	No	14	6	1	Control	2015_9C	med	PLEFAL
Nest	C922.03	2015	05/05/2015	No	20	6	1	Control	2015_9C	med	PLEFAL
Nest	C922.03	2015	07/05/2015	No	22	2	1	Control	2015_9C	med	PLEFAL
Nest	C922.03	2015	11/05/2015	No	26	4	1	Control	2015_9C	med	PLEFAL
Chick	C922.03	2015	18/05/2015	Yes	33	7	1	Control	2015_9C	med	PLEFAL
Chick	C922.03	2015	20/05/2015	Yes	35	2	1	Control	2015_9C	med	PLEFAL
Nest	C922.04	2015	23/04/2015	No	8	1	1	Control	2015_9C	med	BUBIBI
Nest	C922.04	2015	29/04/2015	No	14	6	1	Control	2015_9C	med	BUBIBI
Nest	C922.04	2015	05/05/2015	No	20	6	1	Control	2015_9C	med	BUBIBI
Nest	C922.04	2015	07/05/2015	No	22	2	1	Control	2015_9C	med	BUBIBI
Nest	C922.04	2015	11/05/2015	No	26	4	1	Control	2015_9C	med	BUBIBI
Nest	C922.04	2015	18/05/2015	Yes	33	7	1	Control	2015_9C	med	BUBIBI
Chick	C922.04	2015	20/05/2015	Yes	35	2	1	Control	2015_9C	med	BUBIBI
Chick	C922.04	2015	25/05/2015	Yes	40	5	1	Control	2015_9C	med	BUBIBI
Chick	C922.04	2015	29/05/2015	No	44	4	1	Control	2015_9C	med	BUBIBI
Chick	C922.04	2015	01/06/2015	No	47	3	1	Control	2015_9C	med	BUBIBI
Nest	C923.01	2015	23/04/2015	No	8	1	1	Control	2015_9C	high	BUBIBI
Nest	C923.01	2015	29/04/2015	No	14	6	1	Control	2015_9C	high	BUBIBI
Nest	C923.01	2015	05/05/2015	No	20	6	1	Control	2015_9C	high	BUBIBI
Nest	C923.01	2015	07/05/2015	No	22	2	1	Control	2015_9C	high	BUBIBI
Nest	C923.01	2015	11/05/2015	No	26	4	1	Control	2015_9C	high	BUBIBI
Nest	C923.01	2015	18/05/2015	Yes	33	7	1	Control	2015_9C	high	BUBIBI
Chick	C923.01	2015	20/05/2015	Yes	35	2	1	Control	2015_9C	high	BUBIBI
Chick	C923.01	2015	25/05/2015	Yes	40	5	1	Control	2015_9C	high	BUBIBI
Chick	C923.01	2015	29/05/2015	No	44	4	1	Control	2015_9C	high	BUBIBI
Chick	C923.01	2015	01/06/2015	No	47	3	1	Control	2015_9C	high	BUBIBI
Nest	C923.02	2015	23/04/2015	No	8	1	1	Control	2015_9C	high	BUBIBI
Nest	C923.02	2015	29/04/2015	No	14	6	1	Control	2015_9C	high	BUBIBI
Nest	C923.02	2015	05/05/2015	No	20	6	1	Control	2015_9C	high	BUBIBI
Nest	C923.02	2015	07/05/2015	No	22	2	1	Control	2015_9C	high	BUBIBI
Nest	C923.02	2015	11/05/2015	No	26	4	1	Control	2015_9C	high	BUBIBI
Nest	C923.02	2015	18/05/2015	Yes	33	7	1	Control	2015_9C	high	BUBIBI
Nest	C923.02	2015	20/05/2015	Yes	35	2	1	Control	2015_9C	high	BUBIBI
Nest	C923.02	2015	25/05/2015	Yes	40	5	1	Control	2015_9C	high	BUBIBI
Chick	C923.02	2015	29/05/2015	No	44	4	1	Control	2015_9C	high	BUBIBI
Chick	C923.02	2015	01/06/2015	No	47	3	1	Control	2015_9C	high	BUBIBI
Nest	C932.01	2015	23/04/2015	No	8	1	1	Control	2015_9C	med	PLEFAL
Nest	C932.01	2015	29/04/2015	No	14	6	1	Control	2015_9C	med	PLEFAL
Nest	C932.01	2015	05/05/2015	No	20	6	1	Control	2015_9C	med	PLEFAL
Nest	C932.01	2015	07/05/2015	No	22	2	1	Control	2015_9C	med	PLEFAL
Nest	C932.01	2015	11/05/2015	No	26	4	1	Control	2015_9C	med	PLEFAL
Chick	C932.01	2015	18/05/2015	Yes	33	7	1	Control	2015_9C	med	PLEFAL
Chick	C932.01	2015	20/05/2015	Yes	35	2	1	Control	2015_9C	med	PLEFAL
Nest	C932.02	2015	23/04/2015	No	8	1	1	Control	2015_9C	med	EGRGAR
Nest	C932.02	2015	29/04/2015	No	14	6	1	Control	2015_9C	med	EGRGAR
Nest	C932.02	2015	05/05/2015	No	20	6	1	Control	2015_9C	med	EGRGAR
Nest	C932.02	2015	07/05/2015	No	22	2	1	Control	2015_9C	med	EGRGAR
Nest	C932.02	2015	11/05/2015	No	26	4	1	Control	2015_9C	med	EGRGAR
Nest	C932.02	2015	18/05/2015	Yes	33	7	1	Control	2015_9C	med	EGRGAR
Chick	C932.02	2015	20/05/2015	Yes	35	2	1	Control	2015_9C	med	EGRGAR
Chick	C932.02	2015	25/05/2015	Yes	40	5	1	Control	2015_9C	med	EGRGAR
Chick	C932.02	2015	29/05/2015	No	44	4	1	Control	2015_9C	med	EGRGAR
Nest	C932.03	2015	23/04/2015	No	8	1	1	Control	2015_9C	med	PLEFAL
Nest	C932.03	2015	29/04/2015	No	14	6	0	Control	2015_9C	med	PLEFAL
Nest	C933.01	2015	23/04/2015	No	8	1	1	Control	2015_9C	high	BUBIBI
Nest	C933.01	2015	29/04/2015	No	14	6	1	Control	2015_9C	high	BUBIBI
Nest	C933.01	2015	05/05/2015	No	20	6	1	Control	2015_9C	high	BUBIBI
Nest	C933.01	2015	07/05/2015	No	22	2	1	Control	2015_9C	high	BUBIBI
Nest	C933.01	2015	11/05/2015	No	26	4	1	Control	2015_9C	high	BUBIBI
Nest	C933.01	2015	18/05/2015	Yes	33	7	1	Control	2015_9C	high	BUBIBI
Nest	C933.01	2015	20/05/2015	Yes	35	2	1	Control	2015_9C	high	BUBIBI
Nest	C933.01	2015	25/05/2015	Yes	40	5	1	Control	2015_9C	high	BUBIBI
Nest	C933.01	2015	29/05/2015	No	44	4	1	Control	2015_9C	high	BUBIBI
Nest	C933.01	2015	01/06/2015	No	47	3	1	Control	2015_9C	high	BUBIBI
Chick	C933.01	2015	05/06/2015	No	51	4	1	Control	2015_9C	high	BUBIBI
Nest	C933.02	2015	23/04/2015	No	8	1	1	Control	2015_9C	high	BUBIBI
Nest	C933.02	2015	29/04/2015	No	14	6	1	Control	2015_9C	high	BUBIBI
Nest	C933.02	2015	05/05/2015	No	20	6	1	Control	2015_9C	high	BUBIBI
Nest	C933.02	2015	07/05/2015	No	22	2	1	Control	2015_9C	high	BUBIBI
Nest	C933.02	2015	11/05/2015	No	26	4	1	Control	2015_9C	high	BUBIBI
Nest	C933.02	2015	18/05/2015	Yes	33	7	1	Control	2015_9C	high	BUBIBI
Nest	C933.02	2015	20/05/2015	Yes	35	2	1	Control	2015_9C	high	BUBIBI
Nest	C933.02	2015	25/05/2015	Yes	40	5	1	Control	2015_9C	high	BUBIBI
Nest	C933.02	2015	29/05/2015	No	44	4	1	Control	2015_9C	high	BUBIBI
Chick	C933.02	2015	01/06/2015	No	47	3	1	Control	2015_9C	high	BUBIBI
Chick	C933.02	2015	05/06/2015	No	51	4	1	Control	2015_9C	high	BUBIBI
Chick	C933.02	2015	15/06/2015	No	61	10	1	Control	2015_9C	high	BUBIBI
Nest	C933.03	2015	23/04/2015	No	8	1	1	Control	2015_9C	high	PLEFAL
Nest	C933.03	2015	29/04/2015	No	14	6	1	Control	2015_9C	high	PLEFAL
Nest	C933.03	2015	05/05/2015	No	20	6	1	Control	2015_9C	high	PLEFAL
Nest	C933.03	2015	07/05/2015	No	22	2	1	Control	2015_9C	high	PLEFAL
Nest	C933.03	2015	11/05/2015	No	26	4	1	Control	2015_9C	high	PLEFAL
Chick	C933.03	2015	18/05/2015	Yes	33	7	1	Control	2015_9C	high	PLEFAL
Chick	C933.03	2015	20/05/2015	Yes	35	2	1	Control	2015_9C	high	PLEFAL
Nest	C933.04	2015	29/04/2015	No	14	7	1	Control	2015_9C	high	EGRGAR
Nest	C933.04	2015	05/05/2015	No	20	6	1	Control	2015_9C	high	EGRGAR
Nest	C933.04	2015	07/05/2015	No	22	2	1	Control	2015_9C	high	EGRGAR
Nest	C933.04	2015	11/05/2015	No	26	4	1	Control	2015_9C	high	EGRGAR
Nest	C933.04	2015	18/05/2015	Yes	33	7	1	Control	2015_9C	high	EGRGAR
Nest	C933.04	2015	20/05/2015	Yes	35	2	1	Control	2015_9C	high	EGRGAR
Nest	C933.04	2015	25/05/2015	Yes	40	5	1	Control	2015_9C	high	EGRGAR
Nest	C933.04	2015	29/05/2015	No	44	4	1	Control	2015_9C	high	EGRGAR
Chick	C933.04	2015	01/06/2015	No	47	3	1	Control	2015_9C	high	EGRGAR
Nest	T102.1	2016	12/05/2016	No	6	6	1	Disturbed	2016_10D	med	BUBIBI
Nest	T102.1	2016	17/05/2016	No	11	5	1	Disturbed	2016_10D	med	BUBIBI
Nest	T102.1	2016	20/05/2016	No	14	3	1	Disturbed	2016_10D	med	BUBIBI
Nest	T102.1	2016	24/05/2016	No	18	4	1	Disturbed	2016_10D	med	BUBIBI
Nest	T102.1	2016	27/05/2016	No	21	3	1	Disturbed	2016_10D	med	BUBIBI
Nest	T102.1	2016	30/05/2016	No	24	3	0	Disturbed	2016_10D	med	BUBIBI
Nest	T102.10	2016	17/06/2016	No	42	4	1	Disturbed	2016_10D	med	BUBIBI
Nest	T102.10	2016	21/06/2016	No	46	4	1	Disturbed	2016_10D	med	BUBIBI
Nest	T102.10	2016	24/06/2016	No	49	3	1	Disturbed	2016_10D	med	BUBIBI
Nest	T102.10	2016	27/06/2016	No	52	3	1	Disturbed	2016_10D	med	BUBIBI
Nest	T102.10	2016	01/07/2016	No	56	4	1	Disturbed	2016_10D	med	BUBIBI
Nest	T102.10	2016	04/07/2016	No	59	3	1	Disturbed	2016_10D	med	BUBIBI
Nest	T102.10	2016	08/07/2016	No	63	4	1	Disturbed	2016_10D	med	BUBIBI
Nest	T102.2	2016	12/05/2016	No	6	6	1	Disturbed	2016_10D	med	EGRGAR
Nest	T102.2	2016	17/05/2016	No	11	5	1	Disturbed	2016_10D	med	EGRGAR
Nest	T102.2	2016	20/05/2016	No	14	3	1	Disturbed	2016_10D	med	EGRGAR
Nest	T102.2	2016	24/05/2016	No	18	4	1	Disturbed	2016_10D	med	EGRGAR
Nest	T102.2	2016	27/05/2016	No	21	3	1	Disturbed	2016_10D	med	EGRGAR
Nest	T102.2	2016	30/05/2016	No	24	3	1	Disturbed	2016_10D	med	EGRGAR
Nest	T102.2	2016	02/06/2016	Yes	27	3	1	Disturbed	2016_10D	med	EGRGAR
Nest	T102.2	2016	03/06/2016	Yes	28	1	1	Disturbed	2016_10D	med	EGRGAR
Chick	T102.2	2016	06/06/2016	Yes	31	3	1	Disturbed	2016_10D	med	EGRGAR
Chick	T102.2	2016	10/06/2016	Yes	35	4	1	Disturbed	2016_10D	med	EGRGAR
Chick	T102.2	2016	13/06/2016	Yes	38	3	1	Disturbed	2016_10D	med	EGRGAR
Chick	T102.2	2016	17/06/2016	No	42	4	1	Disturbed	2016_10D	med	EGRGAR
Nest	T102.3	2016	12/05/2016	No	6	6	1	Disturbed	2016_10D	med	EGRGAR
Nest	T102.3	2016	17/05/2016	No	11	5	1	Disturbed	2016_10D	med	EGRGAR
Nest	T102.3	2016	20/05/2016	No	14	3	1	Disturbed	2016_10D	med	EGRGAR
Nest	T102.3	2016	24/05/2016	No	18	4	1	Disturbed	2016_10D	med	EGRGAR
Nest	T102.3	2016	27/05/2016	No	21	3	1	Disturbed	2016_10D	med	EGRGAR
Nest	T102.3	2016	30/05/2016	No	24	3	1	Disturbed	2016_10D	med	EGRGAR
Nest	T102.3	2016	02/06/2016	Yes	27	3	1	Disturbed	2016_10D	med	EGRGAR
Chick	T102.3	2016	03/06/2016	Yes	28	1	1	Disturbed	2016_10D	med	EGRGAR
Chick	T102.3	2016	06/06/2016	Yes	31	3	1	Disturbed	2016_10D	med	EGRGAR
Chick	T102.3	2016	10/06/2016	Yes	35	4	1	Disturbed	2016_10D	med	EGRGAR
Chick	T102.3	2016	13/06/2016	Yes	38	3	1	Disturbed	2016_10D	med	EGRGAR
Nest	T102.4	2016	12/05/2016	No	6	6	1	Disturbed	2016_10D	med	EGRGAR
Nest	T102.4	2016	17/05/2016	No	11	5	1	Disturbed	2016_10D	med	EGRGAR
Nest	T102.4	2016	20/05/2016	No	14	3	1	Disturbed	2016_10D	med	EGRGAR
Nest	T102.4	2016	24/05/2016	No	18	4	1	Disturbed	2016_10D	med	EGRGAR
Nest	T102.4	2016	27/05/2016	No	21	3	1	Disturbed	2016_10D	med	EGRGAR
Nest	T102.4	2016	30/05/2016	No	24	3	1	Disturbed	2016_10D	med	EGRGAR
Nest	T102.4	2016	02/06/2016	Yes	27	3	1	Disturbed	2016_10D	med	EGRGAR
Nest	T102.4	2016	03/06/2016	Yes	28	1	1	Disturbed	2016_10D	med	EGRGAR
Nest	T102.4	2016	06/06/2016	Yes	31	3	1	Disturbed	2016_10D	med	EGRGAR
Nest	T102.4	2016	10/06/2016	Yes	35	4	1	Disturbed	2016_10D	med	EGRGAR
Chick	T102.4	2016	13/06/2016	Yes	38	3	1	Disturbed	2016_10D	med	EGRGAR
Nest	T102.7	2016	17/05/2016	No	11	5	1	Disturbed	2016_10D	med	EGRGAR
Nest	T102.7	2016	20/05/2016	No	14	3	1	Disturbed	2016_10D	med	EGRGAR
Nest	T102.7	2016	24/05/2016	No	18	4	1	Disturbed	2016_10D	med	EGRGAR
Nest	T102.7	2016	27/05/2016	No	21	3	1	Disturbed	2016_10D	med	EGRGAR
Chick	T102.7	2016	30/05/2016	No	24	3	1	Disturbed	2016_10D	med	EGRGAR
Chick	T102.7	2016	02/06/2016	Yes	27	3	1	Disturbed	2016_10D	med	EGRGAR
Chick	T102.7	2016	03/06/2016	Yes	28	1	1	Disturbed	2016_10D	med	EGRGAR
Chick	T102.7	2016	06/06/2016	Yes	31	3	1	Disturbed	2016_10D	med	EGRGAR
Chick	T102.7	2016	10/06/2016	Yes	35	4	1	Disturbed	2016_10D	med	EGRGAR
Chick	T102.7	2016	13/06/2016	Yes	38	3	1	Disturbed	2016_10D	med	EGRGAR
Nest	T102.9	2016	24/05/2016	No	18	4	1	Disturbed	2016_10D	med	EGRGAR
Nest	T102.9	2016	27/05/2016	No	21	3	1	Disturbed	2016_10D	med	EGRGAR
Nest	T102.9	2016	30/05/2016	No	24	3	1	Disturbed	2016_10D	med	EGRGAR
Nest	T102.9	2016	02/06/2016	Yes	27	3	1	Disturbed	2016_10D	med	EGRGAR
Nest	T102.9	2016	03/06/2016	Yes	28	1	1	Disturbed	2016_10D	med	EGRGAR
Nest	T102.9	2016	06/06/2016	Yes	31	3	1	Disturbed	2016_10D	med	EGRGAR
Nest	T102.9	2016	10/06/2016	Yes	35	4	1	Disturbed	2016_10D	med	EGRGAR
Nest	T102.9	2016	13/06/2016	Yes	38	3	1	Disturbed	2016_10D	med	EGRGAR
Nest	T102.9	2016	17/06/2016	No	42	4	1	Disturbed	2016_10D	med	EGRGAR
Nest	T102.9	2016	21/06/2016	No	46	4	1	Disturbed	2016_10D	med	EGRGAR
Chick	T102.9	2016	24/06/2016	No	49	3	1	Disturbed	2016_10D	med	EGRGAR
Chick	T102.9	2016	27/06/2016	No	52	3	1	Disturbed	2016_10D	med	EGRGAR
Chick	T102.9	2016	01/07/2016	No	56	4	1	Disturbed	2016_10D	med	EGRGAR
Nest	T103.5	2016	12/05/2016	No	6	6	1	Disturbed	2016_10D	high	BUBIBI
Nest	T103.5	2016	17/05/2016	No	11	5	1	Disturbed	2016_10D	high	BUBIBI
Nest	T103.5	2016	20/05/2016	No	14	3	1	Disturbed	2016_10D	high	BUBIBI
Nest	T103.5	2016	24/05/2016	No	18	4	1	Disturbed	2016_10D	high	BUBIBI
Nest	T103.5	2016	27/05/2016	No	21	3	1	Disturbed	2016_10D	high	BUBIBI
Chick	T103.5	2016	30/05/2016	No	24	3	1	Disturbed	2016_10D	high	BUBIBI
Chick	T103.5	2016	02/06/2016	Yes	27	3	1	Disturbed	2016_10D	high	BUBIBI
Chick	T103.5	2016	03/06/2016	Yes	28	1	1	Disturbed	2016_10D	high	BUBIBI
Chick	T103.5	2016	06/06/2016	Yes	31	3	1	Disturbed	2016_10D	high	BUBIBI
Chick	T103.5	2016	10/06/2016	Yes	35	4	1	Disturbed	2016_10D	high	BUBIBI
Chick	T103.5	2016	13/06/2016	Yes	38	3	1	Disturbed	2016_10D	high	BUBIBI
Nest	T103.6	2016	12/05/2016	No	6	6	1	Disturbed	2016_10D	high	BUBIBI
Nest	T103.6	2016	17/05/2016	No	11	5	1	Disturbed	2016_10D	high	BUBIBI
Nest	T103.6	2016	20/05/2016	No	14	3	1	Disturbed	2016_10D	high	BUBIBI
Nest	T103.6	2016	24/05/2016	No	18	4	1	Disturbed	2016_10D	high	BUBIBI
Nest	T103.6	2016	27/05/2016	No	21	3	1	Disturbed	2016_10D	high	BUBIBI
Chick	T103.6	2016	30/05/2016	No	24	3	1	Disturbed	2016_10D	high	BUBIBI
Chick	T103.6	2016	02/06/2016	Yes	27	3	1	Disturbed	2016_10D	high	BUBIBI
Chick	T103.6	2016	03/06/2016	Yes	28	1	1	Disturbed	2016_10D	high	BUBIBI
Chick	T103.6	2016	06/06/2016	Yes	31	3	1	Disturbed	2016_10D	high	BUBIBI
Chick	T103.6	2016	10/06/2016	Yes	35	4	1	Disturbed	2016_10D	high	BUBIBI
Chick	T103.6	2016	13/06/2016	Yes	38	3	1	Disturbed	2016_10D	high	BUBIBI
Chick	T103.8	2016	20/05/2016	No	14	3	1	Disturbed	2016_10D	high	PLEFAL
Chick	T103.8	2016	24/05/2016	No	18	4	1	Disturbed	2016_10D	high	PLEFAL
Chick	T103.8	2016	27/05/2016	No	21	3	1	Disturbed	2016_10D	high	PLEFAL
Nest	T111.5	2016	12/05/2016	No	6	6	1	Disturbed	2016_11D	low	BUBIBI
Nest	T111.5	2016	17/05/2016	No	11	5	1	Disturbed	2016_11D	low	BUBIBI
Nest	T111.5	2016	20/05/2016	No	14	3	1	Disturbed	2016_11D	low	BUBIBI
Nest	T111.5	2016	24/05/2016	No	18	4	1	Disturbed	2016_11D	low	BUBIBI
Nest	T111.5	2016	27/05/2016	No	21	3	1	Disturbed	2016_11D	low	BUBIBI
Chick	T111.5	2016	30/05/2016	No	24	3	1	Disturbed	2016_11D	low	BUBIBI
Chick	T111.5	2016	02/06/2016	Yes	27	3	1	Disturbed	2016_11D	low	BUBIBI
Chick	T111.5	2016	03/06/2016	Yes	28	1	1	Disturbed	2016_11D	low	BUBIBI
Chick	T111.5	2016	06/06/2016	Yes	31	3	1	Disturbed	2016_11D	low	BUBIBI
Chick	T111.5	2016	10/06/2016	Yes	35	4	1	Disturbed	2016_11D	low	BUBIBI
Chick	T111.5	2016	13/06/2016	Yes	38	3	1	Disturbed	2016_11D	low	BUBIBI
Nest	T111.7	2016	12/05/2016	No	6	6	1	Disturbed	2016_11D	low	BUBIBI
Nest	T111.7	2016	17/05/2016	No	11	5	1	Disturbed	2016_11D	low	BUBIBI
Nest	T111.7	2016	20/05/2016	No	14	3	1	Disturbed	2016_11D	low	BUBIBI
Nest	T111.7	2016	24/05/2016	No	18	4	1	Disturbed	2016_11D	low	BUBIBI
Nest	T111.7	2016	27/05/2016	No	21	3	1	Disturbed	2016_11D	low	BUBIBI
Chick	T111.7	2016	30/05/2016	No	24	3	1	Disturbed	2016_11D	low	BUBIBI
Chick	T111.7	2016	02/06/2016	Yes	27	3	1	Disturbed	2016_11D	low	BUBIBI
Chick	T111.7	2016	03/06/2016	Yes	28	1	1	Disturbed	2016_11D	low	BUBIBI
Chick	T111.7	2016	06/06/2016	Yes	31	3	1	Disturbed	2016_11D	low	BUBIBI
Chick	T111.7	2016	10/06/2016	Yes	35	4	1	Disturbed	2016_11D	low	BUBIBI
Chick	T111.7	2016	13/06/2016	Yes	38	3	1	Disturbed	2016_11D	low	BUBIBI
Chick	T111.7	2016	17/06/2016	No	42	4	1	Disturbed	2016_11D	low	BUBIBI
Nest	T112.1	2016	12/05/2016	No	6	6	1	Disturbed	2016_11D	med	EGRGAR
Nest	T112.1	2016	17/05/2016	No	11	5	1	Disturbed	2016_11D	med	EGRGAR
Nest	T112.1	2016	20/05/2016	No	14	3	1	Disturbed	2016_11D	med	EGRGAR
Nest	T112.1	2016	24/05/2016	No	18	4	1	Disturbed	2016_11D	med	EGRGAR
Nest	T112.1	2016	27/05/2016	No	21	3	1	Disturbed	2016_11D	med	EGRGAR
Chick	T112.1	2016	30/05/2016	No	24	3	1	Disturbed	2016_11D	med	EGRGAR
Chick	T112.1	2016	02/06/2016	Yes	27	3	1	Disturbed	2016_11D	med	EGRGAR
Chick	T112.1	2016	03/06/2016	Yes	28	1	1	Disturbed	2016_11D	med	EGRGAR
Chick	T112.1	2016	06/06/2016	Yes	31	3	1	Disturbed	2016_11D	med	EGRGAR
Chick	T112.1	2016	10/06/2016	Yes	35	4	1	Disturbed	2016_11D	med	EGRGAR
Chick	T112.1	2016	13/06/2016	Yes	38	3	1	Disturbed	2016_11D	med	EGRGAR
Chick	T112.1	2016	17/06/2016	No	42	4	1	Disturbed	2016_11D	med	EGRGAR
Chick	T112.1	2016	21/06/2016	No	46	4	1	Disturbed	2016_11D	med	EGRGAR
Nest	T112.2	2016	12/05/2016	No	6	6	1	Disturbed	2016_11D	med	EGRGAR
Nest	T112.2	2016	17/05/2016	No	11	5	1	Disturbed	2016_11D	med	EGRGAR
Nest	T112.2	2016	20/05/2016	No	14	3	1	Disturbed	2016_11D	med	EGRGAR
Nest	T112.2	2016	24/05/2016	No	18	4	1	Disturbed	2016_11D	med	EGRGAR
Nest	T112.2	2016	27/05/2016	No	21	3	1	Disturbed	2016_11D	med	EGRGAR
Chick	T112.2	2016	30/05/2016	No	24	3	1	Disturbed	2016_11D	med	EGRGAR
Chick	T112.2	2016	02/06/2016	Yes	27	3	1	Disturbed	2016_11D	med	EGRGAR
Chick	T112.2	2016	03/06/2016	Yes	28	1	1	Disturbed	2016_11D	med	EGRGAR
Chick	T112.2	2016	06/06/2016	Yes	31	3	1	Disturbed	2016_11D	med	EGRGAR
Nest	T112.3	2016	12/05/2016	No	6	6	1	Disturbed	2016_11D	med	BUBIBI
Nest	T112.3	2016	17/05/2016	No	11	5	1	Disturbed	2016_11D	med	BUBIBI
Nest	T112.3	2016	20/05/2016	No	14	3	1	Disturbed	2016_11D	med	BUBIBI
Nest	T112.3	2016	24/05/2016	No	18	4	1	Disturbed	2016_11D	med	BUBIBI
Nest	T112.3	2016	27/05/2016	No	21	3	1	Disturbed	2016_11D	med	BUBIBI
Chick	T112.3	2016	30/05/2016	No	24	3	1	Disturbed	2016_11D	med	BUBIBI
Chick	T112.3	2016	02/06/2016	Yes	27	3	1	Disturbed	2016_11D	med	BUBIBI
Chick	T112.3	2016	03/06/2016	Yes	28	1	1	Disturbed	2016_11D	med	BUBIBI
Chick	T112.3	2016	06/06/2016	Yes	31	3	1	Disturbed	2016_11D	med	BUBIBI
Chick	T112.3	2016	10/06/2016	Yes	35	4	1	Disturbed	2016_11D	med	BUBIBI
Chick	T112.3	2016	13/06/2016	Yes	38	3	1	Disturbed	2016_11D	med	BUBIBI
Nest	T112.4	2016	12/05/2016	No	6	6	1	Disturbed	2016_11D	med	BUBIBI
Nest	T112.4	2016	17/05/2016	No	11	5	1	Disturbed	2016_11D	med	BUBIBI
Nest	T112.4	2016	20/05/2016	No	14	3	1	Disturbed	2016_11D	med	BUBIBI
Nest	T112.4	2016	24/05/2016	No	18	4	1	Disturbed	2016_11D	med	BUBIBI
Nest	T112.4	2016	27/05/2016	No	21	3	1	Disturbed	2016_11D	med	BUBIBI
Nest	T112.4	2016	30/05/2016	No	24	3	1	Disturbed	2016_11D	med	BUBIBI
Nest	T112.4	2016	02/06/2016	Yes	27	3	1	Disturbed	2016_11D	med	BUBIBI
Chick	T112.4	2016	03/06/2016	Yes	28	1	1	Disturbed	2016_11D	med	BUBIBI
Chick	T112.4	2016	06/06/2016	Yes	31	3	1	Disturbed	2016_11D	med	BUBIBI
Chick	T112.4	2016	10/06/2016	Yes	35	4	1	Disturbed	2016_11D	med	BUBIBI
Chick	T112.4	2016	13/06/2016	Yes	38	3	1	Disturbed	2016_11D	med	BUBIBI
Nest	T112.8	2016	12/05/2016	No	6	6	1	Disturbed	2016_11D	med	BUBIBI
Nest	T112.8	2016	17/05/2016	No	11	5	1	Disturbed	2016_11D	med	BUBIBI
Nest	T112.8	2016	20/05/2016	No	14	3	1	Disturbed	2016_11D	med	BUBIBI
Nest	T112.8	2016	24/05/2016	No	18	4	1	Disturbed	2016_11D	med	BUBIBI
Nest	T112.8	2016	27/05/2016	No	21	3	1	Disturbed	2016_11D	med	BUBIBI
Chick	T112.8	2016	30/05/2016	No	24	3	1	Disturbed	2016_11D	med	BUBIBI
Chick	T112.8	2016	02/06/2016	Yes	27	3	1	Disturbed	2016_11D	med	BUBIBI
Chick	T112.8	2016	03/06/2016	Yes	28	1	1	Disturbed	2016_11D	med	BUBIBI
Chick	T112.8	2016	06/06/2016	Yes	31	3	1	Disturbed	2016_11D	med	BUBIBI
Chick	T112.8	2016	10/06/2016	Yes	35	4	1	Disturbed	2016_11D	med	BUBIBI
Chick	T112.8	2016	13/06/2016	Yes	38	3	1	Disturbed	2016_11D	med	BUBIBI
Chick	T112.8	2016	17/06/2016	No	42	4	1	Disturbed	2016_11D	med	BUBIBI
Nest	T112.9	2016	20/05/2016	No	14	3	1	Disturbed	2016_11D	med	EGRGAR
Chick	T112.9	2016	24/05/2016	No	18	4	1	Disturbed	2016_11D	med	EGRGAR
Chick	T112.9	2016	27/05/2016	No	21	3	1	Disturbed	2016_11D	med	EGRGAR
Chick	T112.9	2016	30/05/2016	No	24	3	1	Disturbed	2016_11D	med	EGRGAR
Chick	T112.9	2016	02/06/2016	Yes	27	3	1	Disturbed	2016_11D	med	EGRGAR
Chick	T112.9	2016	03/06/2016	Yes	28	1	1	Disturbed	2016_11D	med	EGRGAR
Nest	T113.6	2016	12/05/2016	No	6	6	1	Disturbed	2016_11D	high	EGRGAR
Nest	T113.6	2016	17/05/2016	No	11	5	1	Disturbed	2016_11D	high	EGRGAR
Nest	T113.6	2016	20/05/2016	No	14	3	1	Disturbed	2016_11D	high	EGRGAR
Nest	T113.6	2016	24/05/2016	No	18	4	1	Disturbed	2016_11D	high	EGRGAR
Nest	T113.6	2016	27/05/2016	No	21	3	1	Disturbed	2016_11D	high	EGRGAR
Nest	T113.6	2016	30/05/2016	No	24	3	1	Disturbed	2016_11D	high	EGRGAR
Nest	T113.6	2016	02/06/2016	Yes	27	3	1	Disturbed	2016_11D	high	EGRGAR
Chick	T113.6	2016	03/06/2016	Yes	28	1	1	Disturbed	2016_11D	high	EGRGAR
Chick	T113.6	2016	06/06/2016	Yes	31	3	1	Disturbed	2016_11D	high	EGRGAR
Chick	T113.6	2016	10/06/2016	Yes	35	4	1	Disturbed	2016_11D	high	EGRGAR
Chick	T113.6	2016	13/06/2016	Yes	38	3	1	Disturbed	2016_11D	high	EGRGAR
Chick	T113.6	2016	17/06/2016	No	42	4	1	Disturbed	2016_11D	high	EGRGAR
Chick	T113.6	2016	21/06/2016	No	46	4	1	Disturbed	2016_11D	high	EGRGAR
Nest	T12.1	2016	12/05/2016	No	6	6	1	Disturbed	2016_1D	med	PLEFAL
Nest	T12.1	2016	17/05/2016	No	11	5	1	Disturbed	2016_1D	med	PLEFAL
Chick	T12.1	2016	20/05/2016	No	14	3	1	Disturbed	2016_1D	med	PLEFAL
Chick	T12.1	2016	24/05/2016	No	18	4	1	Disturbed	2016_1D	med	PLEFAL
Chick	T12.1	2016	27/05/2016	No	21	3	1	Disturbed	2016_1D	med	PLEFAL
Chick	T12.1	2016	30/05/2016	No	24	3	0	Disturbed	2016_1D	med	PLEFAL
Nest	T12.10	2016	20/05/2016	No	14	3	1	Disturbed	2016_1D	med	BUBIBI
Chick	T12.10	2016	24/05/2016	No	18	4	1	Disturbed	2016_1D	med	BUBIBI
Chick	T12.10	2016	27/05/2016	No	21	3	0	Disturbed	2016_1D	med	BUBIBI
Chick	T12.11	2016	20/05/2016	No	14	3	1	Disturbed	2016_1D	med	PLEFAL
Chick	T12.11	2016	24/05/2016	No	18	4	1	Disturbed	2016_1D	med	PLEFAL
Chick	T12.11	2016	27/05/2016	No	21	3	1	Disturbed	2016_1D	med	PLEFAL
Nest	T12.4	2016	12/05/2016	No	6	6	1	Disturbed	2016_1D	med	EGRGAR
Nest	T12.4	2016	17/05/2016	No	11	5	1	Disturbed	2016_1D	med	EGRGAR
Nest	T12.4	2016	20/05/2016	No	14	3	1	Disturbed	2016_1D	med	EGRGAR
Nest	T12.4	2016	24/05/2016	No	18	4	1	Disturbed	2016_1D	med	EGRGAR
Nest	T12.4	2016	27/05/2016	No	21	3	1	Disturbed	2016_1D	med	EGRGAR
Nest	T12.4	2016	30/05/2016	No	24	3	1	Disturbed	2016_1D	med	EGRGAR
Nest	T12.4	2016	02/06/2016	Yes	27	3	0	Disturbed	2016_1D	med	EGRGAR
Nest	T12.5	2016	12/05/2016	No	6	6	1	Disturbed	2016_1D	med	EGRGAR
Nest	T12.5	2016	17/05/2016	No	11	5	1	Disturbed	2016_1D	med	EGRGAR
Nest	T12.5	2016	20/05/2016	No	14	3	1	Disturbed	2016_1D	med	EGRGAR
Nest	T12.5	2016	24/05/2016	No	18	4	1	Disturbed	2016_1D	med	EGRGAR
Nest	T12.5	2016	27/05/2016	No	21	3	1	Disturbed	2016_1D	med	EGRGAR
Nest	T12.5	2016	30/05/2016	No	24	3	1	Disturbed	2016_1D	med	EGRGAR
Nest	T12.5	2016	02/06/2016	Yes	27	3	1	Disturbed	2016_1D	med	EGRGAR
Nest	T12.5	2016	03/06/2016	Yes	28	1	1	Disturbed	2016_1D	med	EGRGAR
Chick	T12.5	2016	06/06/2016	Yes	31	3	1	Disturbed	2016_1D	med	EGRGAR
Chick	T12.5	2016	10/06/2016	Yes	35	4	0	Disturbed	2016_1D	med	EGRGAR
Nest	T12.7	2016	12/05/2016	No	6	6	1	Disturbed	2016_1D	med	PLEFAL
Nest	T12.7	2016	17/05/2016	No	11	5	1	Disturbed	2016_1D	med	PLEFAL
Nest	T12.7	2016	20/05/2016	No	14	3	1	Disturbed	2016_1D	med	PLEFAL
Nest	T12.7	2016	24/05/2016	No	18	4	1	Disturbed	2016_1D	med	PLEFAL
Chick	T12.7	2016	27/05/2016	No	21	3	0	Disturbed	2016_1D	med	PLEFAL
Nest	T12.8	2016	12/05/2016	No	6	6	1	Disturbed	2016_1D	med	PLEFAL
Nest	T12.8	2016	17/05/2016	No	11	5	0	Disturbed	2016_1D	med	PLEFAL
Nest	T122.01	2015	22/04/2015	No	7	1	1	Disturbed	2015_1D	med	EGRGAR
Nest	T122.01	2015	23/04/2015	No	8	1	1	Disturbed	2015_1D	med	EGRGAR
Nest	T122.01	2015	29/04/2015	No	14	6	1	Disturbed	2015_1D	med	EGRGAR
Nest	T122.01	2015	04/05/2015	No	19	5	1	Disturbed	2015_1D	med	EGRGAR
Nest	T122.01	2015	07/05/2015	No	22	3	1	Disturbed	2015_1D	med	EGRGAR
Nest	T122.01	2015	11/05/2015	No	26	4	1	Disturbed	2015_1D	med	EGRGAR
Nest	T122.01	2015	18/05/2015	Yes	33	7	1	Disturbed	2015_1D	med	EGRGAR
Nest	T122.01	2015	20/05/2015	Yes	35	2	1	Disturbed	2015_1D	med	EGRGAR
Nest	T122.01	2015	25/05/2015	Yes	40	5	1	Disturbed	2015_1D	med	EGRGAR
Chick	T122.01	2015	29/05/2015	No	44	4	1	Disturbed	2015_1D	med	EGRGAR
Chick	T122.01	2015	01/06/2015	No	47	3	1	Disturbed	2015_1D	med	EGRGAR
Nest	T13.2	2016	12/05/2016	No	6	6	1	Disturbed	2016_1D	high	BUBIBI
Nest	T13.2	2016	17/05/2016	No	11	5	1	Disturbed	2016_1D	high	BUBIBI
Nest	T13.2	2016	20/05/2016	No	14	3	1	Disturbed	2016_1D	high	BUBIBI
Nest	T13.2	2016	24/05/2016	No	18	4	1	Disturbed	2016_1D	high	BUBIBI
Nest	T13.2	2016	27/05/2016	No	21	3	0	Disturbed	2016_1D	high	BUBIBI
Nest	T13.3	2016	12/05/2016	No	6	6	1	Disturbed	2016_1D	high	PLEFAL
Nest	T13.3	2016	17/05/2016	No	11	5	1	Disturbed	2016_1D	high	PLEFAL
Nest	T13.3	2016	20/05/2016	No	14	3	1	Disturbed	2016_1D	high	PLEFAL
Nest	T13.3	2016	24/05/2016	No	18	4	1	Disturbed	2016_1D	high	PLEFAL
Nest	T13.3	2016	27/05/2016	No	21	3	1	Disturbed	2016_1D	high	PLEFAL
Chick	T13.3	2016	30/05/2016	No	24	3	1	Disturbed	2016_1D	high	PLEFAL
Nest	T13.6	2016	12/05/2016	No	6	6	1	Disturbed	2016_1D	high	PLEFAL
Nest	T13.6	2016	17/05/2016	No	11	5	1	Disturbed	2016_1D	high	PLEFAL
Chick	T13.6	2016	20/05/2016	No	14	3	1	Disturbed	2016_1D	high	PLEFAL
Chick	T13.6	2016	24/05/2016	No	18	4	1	Disturbed	2016_1D	high	PLEFAL
Chick	T13.6	2016	27/05/2016	No	21	3	0	Disturbed	2016_1D	high	PLEFAL
Nest	T13.9	2016	12/05/2016	No	6	6	1	Disturbed	2016_1D	high	PLEFAL
Nest	T13.9	2016	17/05/2016	No	11	5	1	Disturbed	2016_1D	high	PLEFAL
Chick	T13.9	2016	20/05/2016	No	14	3	1	Disturbed	2016_1D	high	PLEFAL
Chick	T13.9	2016	24/05/2016	No	18	4	1	Disturbed	2016_1D	high	PLEFAL
Chick	T13.9	2016	27/05/2016	No	21	3	1	Disturbed	2016_1D	high	PLEFAL
Chick	T13.9	2016	30/05/2016	No	24	3	0	Disturbed	2016_1D	high	PLEFAL
Nest	T212.01	2015	22/04/2015	No	7	1	1	Disturbed	2015_2D	med	EGRGAR
Nest	T212.01	2015	23/04/2015	No	8	1	1	Disturbed	2015_2D	med	EGRGAR
Nest	T212.01	2015	29/04/2015	No	14	6	1	Disturbed	2015_2D	med	EGRGAR
Nest	T212.01	2015	04/05/2015	No	19	5	1	Disturbed	2015_2D	med	EGRGAR
Nest	T212.01	2015	07/05/2015	No	22	3	1	Disturbed	2015_2D	med	EGRGAR
Chick	T212.01	2015	11/05/2015	No	26	4	1	Disturbed	2015_2D	med	EGRGAR
Chick	T212.01	2015	18/05/2015	Yes	33	7	1	Disturbed	2015_2D	med	EGRGAR
Chick	T212.01	2015	20/05/2015	Yes	35	2	1	Disturbed	2015_2D	med	EGRGAR
Nest	T22.12	2016	12/05/2016	No	6	6	1	Disturbed	2016_2D	med	EGRGAR
Nest	T22.12	2016	17/05/2016	No	11	5	1	Disturbed	2016_2D	med	EGRGAR
Nest	T22.12	2016	20/05/2016	No	14	3	1	Disturbed	2016_2D	med	EGRGAR
Nest	T22.12	2016	24/05/2016	No	18	4	1	Disturbed	2016_2D	med	EGRGAR
Nest	T22.12	2016	27/05/2016	No	21	3	1	Disturbed	2016_2D	med	EGRGAR
Nest	T22.12	2016	30/05/2016	No	24	3	1	Disturbed	2016_2D	med	EGRGAR
Nest	T22.12	2016	02/06/2016	Yes	27	3	1	Disturbed	2016_2D	med	EGRGAR
Nest	T22.12	2016	03/06/2016	Yes	28	1	1	Disturbed	2016_2D	med	EGRGAR
Nest	T22.12	2016	06/06/2016	Yes	31	3	1	Disturbed	2016_2D	med	EGRGAR
Nest	T22.12	2016	10/06/2016	Yes	35	4	1	Disturbed	2016_2D	med	EGRGAR
Chick	T22.12	2016	13/06/2016	Yes	38	3	1	Disturbed	2016_2D	med	EGRGAR
Chick	T22.12	2016	17/06/2016	No	42	4	1	Disturbed	2016_2D	med	EGRGAR
Chick	T22.12	2016	21/06/2016	No	46	4	1	Disturbed	2016_2D	med	EGRGAR
Chick	T22.12	2016	24/06/2016	No	49	3	1	Disturbed	2016_2D	med	EGRGAR
Nest	T22.2	2016	12/05/2016	No	6	6	1	Disturbed	2016_2D	med	BUBIBI
Nest	T22.2	2016	17/05/2016	No	11	5	1	Disturbed	2016_2D	med	BUBIBI
Nest	T22.2	2016	20/05/2016	No	14	3	0	Disturbed	2016_2D	med	BUBIBI
Nest	T22.3	2016	12/05/2016	No	6	6	0	Disturbed	2016_2D	med	EGRGAR
Nest	T221.01	2015	22/04/2015	No	7	1	1	Disturbed	2015_2D	low	PLEFAL
Nest	T221.01	2015	23/04/2015	No	8	1	1	Disturbed	2015_2D	low	PLEFAL
Nest	T221.01	2015	29/04/2015	No	14	6	1	Disturbed	2015_2D	low	PLEFAL
Nest	T221.01	2015	04/05/2015	No	19	5	0	Disturbed	2015_2D	low	PLEFAL
Nest	T221.02	2015	22/04/2015	No	7	1	1	Disturbed	2015_2D	low	PLEFAL
Nest	T221.02	2015	23/04/2015	No	8	1	1	Disturbed	2015_2D	low	PLEFAL
Nest	T221.02	2015	29/04/2015	No	14	6	1	Disturbed	2015_2D	low	PLEFAL
Nest	T221.02	2015	04/05/2015	No	19	5	1	Disturbed	2015_2D	low	PLEFAL
Chick	T221.02	2015	07/05/2015	No	22	3	1	Disturbed	2015_2D	low	PLEFAL
Chick	T221.02	2015	11/05/2015	No	26	4	1	Disturbed	2015_2D	low	PLEFAL
Chick	T221.02	2015	18/05/2015	Yes	33	7	0	Disturbed	2015_2D	low	PLEFAL
Nest	T222.01	2015	22/04/2015	No	7	1	1	Disturbed	2015_2D	med	EGRGAR
Nest	T222.01	2015	23/04/2015	No	8	1	1	Disturbed	2015_2D	med	EGRGAR
Nest	T222.01	2015	29/04/2015	No	14	6	1	Disturbed	2015_2D	med	EGRGAR
Nest	T222.01	2015	04/05/2015	No	19	5	1	Disturbed	2015_2D	med	EGRGAR
Nest	T222.01	2015	07/05/2015	No	22	3	1	Disturbed	2015_2D	med	EGRGAR
Nest	T222.01	2015	11/05/2015	No	26	4	1	Disturbed	2015_2D	med	EGRGAR
Nest	T222.01	2015	18/05/2015	Yes	33	7	1	Disturbed	2015_2D	med	EGRGAR
Chick	T222.01	2015	20/05/2015	Yes	35	2	1	Disturbed	2015_2D	med	EGRGAR
Chick	T222.01	2015	25/05/2015	Yes	40	5	1	Disturbed	2015_2D	med	EGRGAR
Chick	T222.01	2015	29/05/2015	No	44	4	1	Disturbed	2015_2D	med	EGRGAR
Chick	T222.01	2015	01/06/2015	No	47	3	1	Disturbed	2015_2D	med	EGRGAR
Nest	T23.1	2016	12/05/2016	No	6	6	1	Disturbed	2016_2D	high	PLEFAL
Nest	T23.1	2016	17/05/2016	No	11	5	1	Disturbed	2016_2D	high	PLEFAL
Nest	T23.1	2016	20/05/2016	No	14	3	0	Disturbed	2016_2D	high	PLEFAL
Nest	T23.10	2016	12/05/2016	No	6	6	1	Disturbed	2016_2D	high	PLEFAL
Nest	T23.10	2016	17/05/2016	No	11	5	1	Disturbed	2016_2D	high	PLEFAL
Nest	T23.10	2016	20/05/2016	No	14	3	0	Disturbed	2016_2D	high	PLEFAL
Nest	T23.11	2016	12/05/2016	No	6	6	1	Disturbed	2016_2D	high	EGRGAR
Nest	T23.11	2016	17/05/2016	No	11	5	1	Disturbed	2016_2D	high	EGRGAR
Nest	T23.11	2016	20/05/2016	No	14	3	1	Disturbed	2016_2D	high	EGRGAR
Nest	T23.11	2016	24/05/2016	No	18	4	1	Disturbed	2016_2D	high	EGRGAR
Nest	T23.11	2016	27/05/2016	No	21	3	1	Disturbed	2016_2D	high	EGRGAR
Nest	T23.11	2016	30/05/2016	No	24	3	1	Disturbed	2016_2D	high	EGRGAR
Nest	T23.11	2016	02/06/2016	Yes	27	3	1	Disturbed	2016_2D	high	EGRGAR
Nest	T23.11	2016	03/06/2016	Yes	28	1	1	Disturbed	2016_2D	high	EGRGAR
Chick	T23.11	2016	06/06/2016	Yes	31	3	1	Disturbed	2016_2D	high	EGRGAR
Chick	T23.11	2016	10/06/2016	Yes	35	4	1	Disturbed	2016_2D	high	EGRGAR
Chick	T23.11	2016	13/06/2016	Yes	38	3	1	Disturbed	2016_2D	high	EGRGAR
Nest	T23.4	2016	12/05/2016	No	6	6	1	Disturbed	2016_2D	high	PLEFAL
Nest	T23.4	2016	17/05/2016	No	11	5	1	Disturbed	2016_2D	high	PLEFAL
Nest	T23.4	2016	20/05/2016	No	14	3	1	Disturbed	2016_2D	high	PLEFAL
Nest	T23.4	2016	24/05/2016	No	18	4	1	Disturbed	2016_2D	high	PLEFAL
Nest	T23.4	2016	27/05/2016	No	21	3	1	Disturbed	2016_2D	high	PLEFAL
Nest	T23.4	2016	30/05/2016	No	24	3	1	Disturbed	2016_2D	high	PLEFAL
Nest	T23.4	2016	02/06/2016	Yes	27	3	1	Disturbed	2016_2D	high	PLEFAL
Nest	T23.4	2016	03/06/2016	Yes	28	1	1	Disturbed	2016_2D	high	PLEFAL
Nest	T23.4	2016	06/06/2016	Yes	31	3	1	Disturbed	2016_2D	high	PLEFAL
Chick	T23.4	2016	10/06/2016	Yes	35	4	1	Disturbed	2016_2D	high	PLEFAL
Chick	T23.4	2016	13/06/2016	Yes	38	3	1	Disturbed	2016_2D	high	PLEFAL
Chick	T23.4	2016	17/06/2016	No	42	4	1	Disturbed	2016_2D	high	PLEFAL
Nest	T23.5	2016	12/05/2016	No	6	6	1	Disturbed	2016_2D	high	BUBIBI
Nest	T23.5	2016	17/05/2016	No	11	5	1	Disturbed	2016_2D	high	BUBIBI
Nest	T23.5	2016	20/05/2016	No	14	3	1	Disturbed	2016_2D	high	BUBIBI
Nest	T23.5	2016	24/05/2016	No	18	4	0	Disturbed	2016_2D	high	BUBIBI
Nest	T23.6	2016	12/05/2016	No	6	6	1	Disturbed	2016_2D	high	PLEFAL
Nest	T23.6	2016	17/05/2016	No	11	5	0	Disturbed	2016_2D	high	PLEFAL
Nest	T23.7	2016	12/05/2016	No	6	6	0	Disturbed	2016_2D	high	EGRGAR
Nest	T23.7bis	2016	17/05/2016	No	11	5	1	Disturbed	2016_2D	high	BUBIBI
Nest	T23.7bis	2016	20/05/2016	No	14	3	1	Disturbed	2016_2D	high	BUBIBI
Nest	T23.7bis	2016	24/05/2016	No	18	4	1	Disturbed	2016_2D	high	BUBIBI
Nest	T23.7bis	2016	27/05/2016	No	21	3	1	Disturbed	2016_2D	high	BUBIBI
Chick	T23.7bis	2016	30/05/2016	No	24	3	1	Disturbed	2016_2D	high	BUBIBI
Chick	T23.7bis	2016	02/06/2016	Yes	27	3	1	Disturbed	2016_2D	high	BUBIBI
Chick	T23.7bis	2016	03/06/2016	Yes	28	1	1	Disturbed	2016_2D	high	BUBIBI
Chick	T23.7bis	2016	06/06/2016	Yes	31	3	1	Disturbed	2016_2D	high	BUBIBI
Chick	T23.7bis	2016	10/06/2016	Yes	35	4	1	Disturbed	2016_2D	high	BUBIBI
Chick	T23.7bis	2016	13/06/2016	Yes	38	3	1	Disturbed	2016_2D	high	BUBIBI
Chick	T23.7bis	2016	17/06/2016	No	42	4	1	Disturbed	2016_2D	high	BUBIBI
Nest	T23.8	2016	12/05/2016	No	6	6	1	Disturbed	2016_2D	high	PLEFAL
Nest	T23.8	2016	17/05/2016	No	11	5	1	Disturbed	2016_2D	high	PLEFAL
Nest	T23.8	2016	20/05/2016	No	14	3	0	Disturbed	2016_2D	high	PLEFAL
Nest	T23.9	2016	12/05/2016	No	6	6	1	Disturbed	2016_2D	high	PLEFAL
Nest	T23.9	2016	17/05/2016	No	11	5	1	Disturbed	2016_2D	high	PLEFAL
Nest	T23.9	2016	20/05/2016	No	14	3	1	Disturbed	2016_2D	high	PLEFAL
Nest	T23.9	2016	24/05/2016	No	18	4	0	Disturbed	2016_2D	high	PLEFAL
Nest	T231.01	2015	22/04/2015	No	7	1	1	Disturbed	2015_2D	low	EGRGAR
Nest	T231.01	2015	23/04/2015	No	8	1	1	Disturbed	2015_2D	low	EGRGAR
Nest	T231.01	2015	29/04/2015	No	14	6	1	Disturbed	2015_2D	low	EGRGAR
Nest	T231.01	2015	04/05/2015	No	19	5	1	Disturbed	2015_2D	low	EGRGAR
Chick	T231.01	2015	07/05/2015	No	22	3	1	Disturbed	2015_2D	low	EGRGAR
Chick	T231.01	2015	11/05/2015	No	26	4	1	Disturbed	2015_2D	low	EGRGAR
Chick	T231.01	2015	18/05/2015	Yes	33	7	1	Disturbed	2015_2D	low	EGRGAR
Chick	T231.01	2015	20/05/2015	Yes	35	2	1	Disturbed	2015_2D	low	EGRGAR
Chick	T231.01	2015	25/05/2015	Yes	40	5	1	Disturbed	2015_2D	low	EGRGAR
Nest	T232.01	2015	22/04/2015	No	7	1	1	Disturbed	2015_2D	med	PLEFAL
Nest	T232.01	2015	23/04/2015	No	8	1	1	Disturbed	2015_2D	med	PLEFAL
Nest	T232.01	2015	29/04/2015	No	14	6	1	Disturbed	2015_2D	med	PLEFAL
Nest	T232.01	2015	04/05/2015	No	19	5	1	Disturbed	2015_2D	med	PLEFAL
Chick	T232.01	2015	07/05/2015	No	22	3	1	Disturbed	2015_2D	med	PLEFAL
Chick	T232.01	2015	11/05/2015	No	26	4	1	Disturbed	2015_2D	med	PLEFAL
Chick	T232.01	2015	18/05/2015	Yes	33	7	1	Disturbed	2015_2D	med	PLEFAL
Nest	T232.02	2015	21/04/2015	No	6	6	1	Disturbed	2015_2D	med	PLEFAL
Nest	T232.02	2015	22/04/2015	No	7	1	1	Disturbed	2015_2D	med	PLEFAL
Nest	T232.02	2015	23/04/2015	No	8	1	1	Disturbed	2015_2D	med	PLEFAL
Nest	T232.02	2015	29/04/2015	No	14	6	1	Disturbed	2015_2D	med	PLEFAL
Chick	T232.02	2015	04/05/2015	No	19	5	1	Disturbed	2015_2D	med	PLEFAL
Chick	T232.02	2015	07/05/2015	No	22	3	1	Disturbed	2015_2D	med	PLEFAL
Chick	T232.02	2015	11/05/2015	No	26	4	1	Disturbed	2015_2D	med	PLEFAL
Nest	T232.03	2015	21/04/2015	No	6	6	1	Disturbed	2015_2D	med	PLEFAL
Nest	T232.03	2015	22/04/2015	No	7	1	1	Disturbed	2015_2D	med	PLEFAL
Nest	T232.03	2015	23/04/2015	No	8	1	1	Disturbed	2015_2D	med	PLEFAL
Nest	T232.03	2015	29/04/2015	No	14	6	1	Disturbed	2015_2D	med	PLEFAL
Chick	T232.03	2015	04/05/2015	No	19	5	1	Disturbed	2015_2D	med	PLEFAL
Chick	T232.03	2015	07/05/2015	No	22	3	1	Disturbed	2015_2D	med	PLEFAL
Chick	T232.03	2015	11/05/2015	No	26	4	1	Disturbed	2015_2D	med	PLEFAL
Nest	T232.04	2015	21/04/2015	No	6	6	1	Disturbed	2015_2D	med	EGRGAR
Nest	T232.04	2015	22/04/2015	No	7	1	1	Disturbed	2015_2D	med	EGRGAR
Nest	T232.04	2015	23/04/2015	No	8	1	1	Disturbed	2015_2D	med	EGRGAR
Nest	T232.04	2015	29/04/2015	No	14	6	1	Disturbed	2015_2D	med	EGRGAR
Nest	T232.04	2015	04/05/2015	No	19	5	1	Disturbed	2015_2D	med	EGRGAR
Nest	T232.04	2015	07/05/2015	No	22	3	1	Disturbed	2015_2D	med	EGRGAR
Nest	T232.04	2015	11/05/2015	No	26	4	1	Disturbed	2015_2D	med	EGRGAR
Nest	T232.04	2015	18/05/2015	Yes	33	7	1	Disturbed	2015_2D	med	EGRGAR
Chick	T232.04	2015	20/05/2015	Yes	35	2	1	Disturbed	2015_2D	med	EGRGAR
Chick	T232.04	2015	25/05/2015	Yes	40	5	1	Disturbed	2015_2D	med	EGRGAR
Nest	T31.1	2016	12/05/2016	No	6	6	1	Disturbed	2016_3D	low	PLEFAL
Nest	T31.1	2016	17/05/2016	No	11	5	1	Disturbed	2016_3D	low	PLEFAL
Nest	T31.1	2016	20/05/2016	No	14	3	1	Disturbed	2016_3D	low	PLEFAL
Nest	T31.1	2016	24/05/2016	No	18	4	1	Disturbed	2016_3D	low	PLEFAL
Chick	T31.1	2016	27/05/2016	No	21	3	1	Disturbed	2016_3D	low	PLEFAL
Chick	T31.1	2016	30/05/2016	No	24	3	1	Disturbed	2016_3D	low	PLEFAL
Chick	T31.1	2016	02/06/2016	Yes	27	3	1	Disturbed	2016_3D	low	PLEFAL
Chick	T31.1	2016	03/06/2016	Yes	28	1	1	Disturbed	2016_3D	low	PLEFAL
Chick	T31.1	2016	06/06/2016	Yes	31	3	1	Disturbed	2016_3D	low	PLEFAL
Nest	T312.01	2015	22/04/2015	No	7	1	1	Disturbed	2015_3D	med	EGRGAR
Nest	T312.01	2015	23/04/2015	No	8	1	1	Disturbed	2015_3D	med	EGRGAR
Nest	T312.01	2015	29/04/2015	No	14	6	1	Disturbed	2015_3D	med	EGRGAR
Nest	T312.01	2015	04/05/2015	No	19	5	1	Disturbed	2015_3D	med	EGRGAR
Nest	T312.01	2015	07/05/2015	No	22	3	1	Disturbed	2015_3D	med	EGRGAR
Nest	T312.01	2015	11/05/2015	No	26	4	1	Disturbed	2015_3D	med	EGRGAR
Chick	T312.01	2015	18/05/2015	Yes	33	7	1	Disturbed	2015_3D	med	EGRGAR
Chick	T312.01	2015	20/05/2015	Yes	35	2	1	Disturbed	2015_3D	med	EGRGAR
Chick	T312.01	2015	25/05/2015	Yes	40	5	1	Disturbed	2015_3D	med	EGRGAR
Nest	T32.2	2016	12/05/2016	No	6	6	1	Disturbed	2016_3D	med	BUBIBI
Nest	T32.2	2016	17/05/2016	No	11	5	1	Disturbed	2016_3D	med	BUBIBI
Nest	T32.2	2016	20/05/2016	No	14	3	1	Disturbed	2016_3D	med	BUBIBI
Nest	T32.2	2016	24/05/2016	No	18	4	1	Disturbed	2016_3D	med	BUBIBI
Nest	T32.2	2016	27/05/2016	No	21	3	1	Disturbed	2016_3D	med	BUBIBI
Nest	T32.2	2016	30/05/2016	No	24	3	1	Disturbed	2016_3D	med	BUBIBI
Nest	T32.2	2016	02/06/2016	Yes	27	3	1	Disturbed	2016_3D	med	BUBIBI
Nest	T32.2	2016	03/06/2016	Yes	28	1	1	Disturbed	2016_3D	med	BUBIBI
Chick	T32.2	2016	06/06/2016	Yes	31	3	1	Disturbed	2016_3D	med	BUBIBI
Chick	T32.2	2016	10/06/2016	Yes	35	4	1	Disturbed	2016_3D	med	BUBIBI
Chick	T32.2	2016	13/06/2016	Yes	38	3	1	Disturbed	2016_3D	med	BUBIBI
Chick	T32.2	2016	17/06/2016	No	42	4	1	Disturbed	2016_3D	med	BUBIBI
Nest	T32.3	2016	12/05/2016	No	6	6	1	Disturbed	2016_3D	med	PLEFAL
Nest	T32.3	2016	17/05/2016	No	11	5	1	Disturbed	2016_3D	med	PLEFAL
Nest	T32.3	2016	20/05/2016	No	14	3	1	Disturbed	2016_3D	med	PLEFAL
Nest	T32.3	2016	24/05/2016	No	18	4	1	Disturbed	2016_3D	med	PLEFAL
Nest	T32.3	2016	27/05/2016	No	21	3	1	Disturbed	2016_3D	med	PLEFAL
Chick	T32.3	2016	30/05/2016	No	24	3	1	Disturbed	2016_3D	med	PLEFAL
Chick	T32.3	2016	02/06/2016	Yes	27	3	1	Disturbed	2016_3D	med	PLEFAL
Nest	T322.01	2015	21/04/2015	No	6	6	1	Disturbed	2015_3D	med	EGRGAR
Nest	T322.01	2015	22/04/2015	No	7	1	1	Disturbed	2015_3D	med	EGRGAR
Nest	T322.01	2015	23/04/2015	No	8	1	1	Disturbed	2015_3D	med	EGRGAR
Nest	T322.01	2015	29/04/2015	No	14	6	1	Disturbed	2015_3D	med	EGRGAR
Nest	T322.01	2015	04/05/2015	No	19	5	1	Disturbed	2015_3D	med	EGRGAR
Nest	T322.01	2015	07/05/2015	No	22	3	1	Disturbed	2015_3D	med	EGRGAR
Nest	T322.01	2015	11/05/2015	No	26	4	1	Disturbed	2015_3D	med	EGRGAR
Nest	T322.01	2015	18/05/2015	Yes	33	7	1	Disturbed	2015_3D	med	EGRGAR
Chick	T322.01	2015	20/05/2015	Yes	35	2	1	Disturbed	2015_3D	med	EGRGAR
Chick	T322.01	2015	25/05/2015	Yes	40	5	1	Disturbed	2015_3D	med	EGRGAR
Chick	T322.01	2015	29/05/2015	No	44	4	1	Disturbed	2015_3D	med	EGRGAR
Chick	T322.01	2015	01/06/2015	No	47	3	1	Disturbed	2015_3D	med	EGRGAR
Chick	T322.01	2015	05/06/2015	No	51	4	0	Disturbed	2015_3D	med	EGRGAR
Nest	T322.02	2015	21/04/2015	No	6	6	1	Disturbed	2015_3D	med	PLEFAL
Nest	T322.02	2015	22/04/2015	No	7	1	1	Disturbed	2015_3D	med	PLEFAL
Nest	T322.02	2015	23/04/2015	No	8	1	1	Disturbed	2015_3D	med	PLEFAL
Nest	T322.02	2015	29/04/2015	No	14	6	1	Disturbed	2015_3D	med	PLEFAL
Nest	T322.02	2015	04/05/2015	No	19	5	1	Disturbed	2015_3D	med	PLEFAL
Nest	T322.02	2015	07/05/2015	No	22	3	1	Disturbed	2015_3D	med	PLEFAL
Chick	T322.02	2015	11/05/2015	No	26	4	1	Disturbed	2015_3D	med	PLEFAL
Chick	T322.02	2015	18/05/2015	Yes	33	7	1	Disturbed	2015_3D	med	PLEFAL
Nest	T323.01	2015	21/04/2015	No	6	6	1	Disturbed	2015_3D	high	PLEFAL
Nest	T323.01	2015	22/04/2015	No	7	1	1	Disturbed	2015_3D	high	PLEFAL
Nest	T323.01	2015	23/04/2015	No	8	1	1	Disturbed	2015_3D	high	PLEFAL
Nest	T323.01	2015	29/04/2015	No	14	6	1	Disturbed	2015_3D	high	PLEFAL
Nest	T323.01	2015	04/05/2015	No	19	5	1	Disturbed	2015_3D	high	PLEFAL
Nest	T323.01	2015	07/05/2015	No	22	3	1	Disturbed	2015_3D	high	PLEFAL
Nest	T323.01	2015	11/05/2015	No	26	4	0	Disturbed	2015_3D	high	PLEFAL
Nest	T332.01	2015	29/04/2015	No	14	6	1	Disturbed	2015_3D	med	BUBIBI
Nest	T332.01	2015	04/05/2015	No	19	5	1	Disturbed	2015_3D	med	BUBIBI
Nest	T332.01	2015	07/05/2015	No	22	3	1	Disturbed	2015_3D	med	BUBIBI
Nest	T332.01	2015	11/05/2015	No	26	4	1	Disturbed	2015_3D	med	BUBIBI
Nest	T332.01	2015	18/05/2015	Yes	33	7	1	Disturbed	2015_3D	med	BUBIBI
Nest	T332.01	2015	20/05/2015	Yes	35	2	1	Disturbed	2015_3D	med	BUBIBI
Nest	T332.01	2015	25/05/2015	Yes	40	5	1	Disturbed	2015_3D	med	BUBIBI
Nest	T332.01	2015	29/05/2015	No	44	4	1	Disturbed	2015_3D	med	BUBIBI
Nest	T332.01	2015	01/06/2015	No	47	3	1	Disturbed	2015_3D	med	BUBIBI
Nest	T332.01	2015	05/06/2015	No	51	4	1	Disturbed	2015_3D	med	BUBIBI
Chick	T332.01	2015	15/06/2015	No	61	10	1	Disturbed	2015_3D	med	BUBIBI
Nest	T332.02	2015	11/05/2015	No	26	4	1	Disturbed	2015_3D	med	BUBIBI
Nest	T332.02	2015	18/05/2015	Yes	33	7	1	Disturbed	2015_3D	med	BUBIBI
Nest	T332.02	2015	20/05/2015	Yes	35	2	1	Disturbed	2015_3D	med	BUBIBI
Nest	T332.02	2015	25/05/2015	Yes	40	5	1	Disturbed	2015_3D	med	BUBIBI
Nest	T332.02	2015	29/05/2015	No	44	4	1	Disturbed	2015_3D	med	BUBIBI
Nest	T332.02	2015	01/06/2015	No	47	3	1	Disturbed	2015_3D	med	BUBIBI
Nest	T332.02	2015	05/06/2015	No	51	4	1	Disturbed	2015_3D	med	BUBIBI
Chick	T332.02	2015	15/06/2015	No	61	10	1	Disturbed	2015_3D	med	BUBIBI
Nest	T42.1	2016	12/05/2016	No	6	6	1	Disturbed	2016_4D	med	EGRGAR
Nest	T42.1	2016	17/05/2016	No	11	5	1	Disturbed	2016_4D	med	EGRGAR
Nest	T42.1	2016	20/05/2016	No	14	3	1	Disturbed	2016_4D	med	EGRGAR
Nest	T42.1	2016	24/05/2016	No	18	4	1	Disturbed	2016_4D	med	EGRGAR
Nest	T42.1	2016	27/05/2016	No	21	3	1	Disturbed	2016_4D	med	EGRGAR
Chick	T42.1	2016	30/05/2016	No	24	3	1	Disturbed	2016_4D	med	EGRGAR
Chick	T42.1	2016	02/06/2016	Yes	27	3	1	Disturbed	2016_4D	med	EGRGAR
Chick	T42.1	2016	03/06/2016	Yes	28	1	1	Disturbed	2016_4D	med	EGRGAR
Chick	T42.1	2016	06/06/2016	Yes	31	3	1	Disturbed	2016_4D	med	EGRGAR
Chick	T42.1	2016	10/06/2016	Yes	35	4	1	Disturbed	2016_4D	med	EGRGAR
Chick	T42.1	2016	13/06/2016	Yes	38	3	1	Disturbed	2016_4D	med	EGRGAR
Nest	T421.01	2015	22/04/2015	No	7	1	1	Disturbed	2015_4D	low	EGRGAR
Nest	T421.01	2015	23/04/2015	No	8	1	1	Disturbed	2015_4D	low	EGRGAR
Nest	T421.01	2015	29/04/2015	No	14	6	1	Disturbed	2015_4D	low	EGRGAR
Nest	T421.01	2015	04/05/2015	No	19	5	1	Disturbed	2015_4D	low	EGRGAR
Nest	T421.01	2015	07/05/2015	No	22	3	1	Disturbed	2015_4D	low	EGRGAR
Nest	T421.01	2015	11/05/2015	No	26	4	1	Disturbed	2015_4D	low	EGRGAR
Chick	T421.01	2015	18/05/2015	Yes	33	7	1	Disturbed	2015_4D	low	EGRGAR
Chick	T421.01	2015	20/05/2015	Yes	35	2	1	Disturbed	2015_4D	low	EGRGAR
Chick	T421.01	2015	25/05/2015	Yes	40	5	1	Disturbed	2015_4D	low	EGRGAR
Nest	T421.02	2015	22/04/2015	No	7	1	1	Disturbed	2015_4D	low	PLEFAL
Nest	T421.02	2015	23/04/2015	No	8	1	1	Disturbed	2015_4D	low	PLEFAL
Nest	T421.02	2015	29/04/2015	No	14	6	1	Disturbed	2015_4D	low	PLEFAL
Chick	T421.02	2015	04/05/2015	No	19	5	1	Disturbed	2015_4D	low	PLEFAL
Chick	T421.02	2015	07/05/2015	No	22	3	1	Disturbed	2015_4D	low	PLEFAL
Chick	T421.02	2015	11/05/2015	No	26	4	1	Disturbed	2015_4D	low	PLEFAL
Nest	T421.03	2015	29/04/2015	No	14	6	1	Disturbed	2015_4D	low	EGRGAR
Nest	T421.03	2015	04/05/2015	No	19	5	1	Disturbed	2015_4D	low	EGRGAR
Nest	T421.03	2015	07/05/2015	No	22	3	1	Disturbed	2015_4D	low	EGRGAR
Nest	T421.03	2015	11/05/2015	No	26	4	1	Disturbed	2015_4D	low	EGRGAR
Nest	T421.03	2015	18/05/2015	Yes	33	7	1	Disturbed	2015_4D	low	EGRGAR
Chick	T421.03	2015	20/05/2015	Yes	35	2	1	Disturbed	2015_4D	low	EGRGAR
Chick	T421.03	2015	25/05/2015	Yes	40	5	1	Disturbed	2015_4D	low	EGRGAR
Chick	T421.03	2015	29/05/2015	No	44	4	1	Disturbed	2015_4D	low	EGRGAR
Nest	T422.01	2015	22/04/2015	No	7	1	1	Disturbed	2015_4D	med	BUBIBI
Nest	T422.01	2015	23/04/2015	No	8	1	1	Disturbed	2015_4D	med	BUBIBI
[truncated: 773 more rows]
